# Supplementary material for: China’s ambitious low-carbon goals require fostering city-level renewable energy transitions
Source: iScience. 2023 Feb 24;26(3):106263. doi: 10.1016/j.isci.2023.106263 (PMC10005902; doi:10.1016/j.isci.2023.106263)
Supplement: Document S2. Data S1–S4 [file mmc2.zip]

Archive with 4 entries (4 files):
- Data S2 (City-level carbon dioxide emissions).xlsx
- Data S3 (City-level renewable energy transition).xlsx
- Data S4 (CO2 emissions reduction of city-level renewable energy transition).xlsx
- Data S1 (Provincial-level renewable electricity consumption).xlsx
