# Supplementary material for: China’s ambitious low-carbon goals require fostering city-level renewable energy transitions
Source: iScience. 2023 Feb 24;26(3):106263. doi: 10.1016/j.isci.2023.106263 (PMC10005902; doi:10.1016/j.isci.2023.106263)
Supplement: Document S2. Data S1–S4 [file mmc2.zip › Data S2 (City-level carbon dioxide emissions).xlsx]

## Sheet: Sheet1
Carbon dioxide emissions (unit: 100 million tons)
Cities	2005	2006	2007	2008	2009	2010	2011	2012	2013	2014	2015	2016	2017	2018	2019
Shijiazhuang	0.408043	0.46353	0.49543	0.51301	0.559676	0.6581	0.727571	0.752859	0.77013	0.766935	0.760162	0.75433	0.762515	0.77833	0.802466
Tangshan	0.488269	0.54106	0.568464	0.603063	0.653835	0.780711	0.863571	0.893672	0.914228	0.910426	0.902156	0.895627	0.90479	0.923545	0.952168
Qinhuangdao	0.168575	0.186353	0.197446	0.210619	0.22507	0.249616	0.276162	0.285807	0.292385	0.291233	0.288557	0.286482	0.289395	0.295397	0.304558
Handan	0.328682	0.379988	0.405699	0.418098	0.458825	0.495109	0.547347	0.566364	0.579354	0.576942	0.571861	0.567454	0.573639	0.585537	0.603694
Xingtai	0.217008	0.246708	0.263614	0.277144	0.29799	0.292271	0.32338	0.33468	0.342387	0.341045	0.337898	0.335488	0.338872	0.3459	0.356626
Baoding	0.358023	0.403694	0.418424	0.448076	0.490556	0.513124	0.567562	0.587354	0.600859	0.59845	0.59302	0.588665	0.594779	0.607115	0.625942
Zhangjiakou	0.252238	0.264284	0.297367	0.312825	0.335807	0.415871	0.459621	0.475559	0.486452	0.484387	0.480189	0.476397	0.481719	0.49171	0.506958
Chengde	0.103445	0.11183	0.122148	0.128723	0.137734	0.178011	0.196984	0.203874	0.208571	0.207762	0.205831	0.204382	0.206417	0.210698	0.217231
Cangzhou	0.319798	0.35874	0.365663	0.399739	0.433502	0.442909	0.489762	0.506808	0.518446	0.516325	0.511713	0.507857	0.513269	0.523915	0.540161
Langfang	0.239406	0.265913	0.279363	0.297223	0.322454	0.366274	0.405496	0.419723	0.429414	0.427805	0.423731	0.420878	0.424885	0.433697	0.447146
Hengshui	0.132665	0.148446	0.159003	0.166057	0.179286	0.179621	0.198687	0.205617	0.210346	0.209505	0.2076	0.206081	0.208213	0.212531	0.219122
Taiyuan	0.335709	0.372937	0.399841	0.415787	0.450246	0.471152	0.520594	0.538618	0.550941	0.548564	0.543875	0.539492	0.545643	0.55696	0.574231
Datong	0.44681	0.492285	0.521922	0.563819	0.594164	0.691378	0.762795	0.788933	0.806856	0.803024	0.796763	0.78953	0.799674	0.81626	0.841571
Yangquan	0.105231	0.117266	0.12567	0.127819	0.14153	0.152192	0.168016	0.173798	0.177757	0.176945	0.175511	0.173991	0.176123	0.179776	0.18535
Changzhi	0.304883	0.346505	0.370591	0.392954	0.418256	0.384128	0.423997	0.438572	0.448557	0.446486	0.442903	0.439019	0.444467	0.453685	0.467754
Jincheng	0.193688	0.213358	0.228026	0.24268	0.257541	0.244529	0.269953	0.279242	0.285604	0.284299	0.281995	0.279553	0.282978	0.288848	0.297804
Shuozhou	0.221157	0.243785	0.25672	0.274763	0.295235	0.358003	0.395143	0.408721	0.418024	0.416088	0.41276	0.409127	0.414222	0.422813	0.435924
Jinzhong	0.217356	0.249097	0.266587	0.278916	0.300729	0.295562	0.326502	0.337788	0.345507	0.343994	0.341094	0.338291	0.342223	0.349321	0.360153
Yuncheng	0.27205	0.299731	0.320526	0.339799	0.36188	0.320503	0.354014	0.366241	0.374607	0.372953	0.36983	0.366762	0.371066	0.378762	0.390508
Xinzhou	0.217948	0.246608	0.261276	0.276849	0.298675	0.312349	0.34484	0.35671	0.36484	0.363177	0.360225	0.357117	0.361477	0.368974	0.380415
Lvliang	0.23533	0.264271	0.282599	0.295494	0.319157	0.299531	0.331161	0.342673	0.350536	0.349084	0.345996	0.343349	0.347064	0.354263	0.365248
Hohhot	0.415403	0.452065	0.475769	0.519401	0.552389	0.609159	0.672538	0.695692	0.711548	0.70831	0.702545	0.696494	0.704983	0.719604	0.741919
Baotou	0.326872	0.352582	0.385692	0.404426	0.434577	0.498359	0.550409	0.569406	0.582406	0.579817	0.574993	0.570182	0.576931	0.588897	0.607158
Wuhai	0.143611	0.159288	0.168705	0.179199	0.192439	0.240551	0.265498	0.27462	0.28087	0.279566	0.277334	0.274887	0.278319	0.284092	0.292901
Chifeng	0.209949	0.223322	0.239901	0.265105	0.279214	0.365537	0.404042	0.418065	0.427647	0.425847	0.42213	0.418832	0.42346	0.432243	0.445647
Tongliao	0.202819	0.215851	0.222932	0.251007	0.269613	0.317809	0.350961	0.363065	0.37135	0.369687	0.366632	0.363536	0.367879	0.375509	0.387153
Erdos	0.507434	0.56426	0.588742	0.618752	0.68151	0.937371	1.03484	1.07046	1.09485	1.08985	1.08101	1.07166	1.08477	1.10727	1.14161
Hulunbuir	0.357539	0.394	0.422689	0.45335	0.475931	0.63083	0.697118	0.721274	0.737769	0.734622	0.728282	0.722502	0.730642	0.745805	0.768915
Bayannur	0.127353	0.137006	0.150384	0.157749	0.169354	0.217526	0.2404	0.248734	0.25443	0.253348	0.251158	0.249169	0.251962	0.257191	0.265168
Ulanqab	0.208419	0.224677	0.245636	0.254235	0.276886	0.314006	0.346386	0.358242	0.366374	0.364617	0.361804	0.358479	0.363141	0.370673	0.382167
Shenyang	0.518282	0.53668	0.598818	0.655275	0.690116	0.677516	0.749945	0.776227	0.794137	0.791123	0.783654	0.77829	0.785823	0.802121	0.826995
Dalian	0.381591	0.423185	0.442206	0.472678	0.518304	0.514564	0.569233	0.589102	0.602655	0.600263	0.594776	0.590463	0.596519	0.608891	0.627772
Anshan	0.1385	0.148675	0.163689	0.173011	0.184507	0.191144	0.211695	0.219143	0.224212	0.223397	0.221226	0.219796	0.221805	0.226405	0.233426
Fushun	0.128431	0.12456	0.145938	0.162588	0.170852	0.195341	0.215939	0.223439	0.228563	0.227608	0.225609	0.223862	0.226314	0.231008	0.238171
Benxi	0.0587245	0.0628339	0.0693644	0.0720762	0.0782362	0.099116	0.109817	0.113691	0.116326	0.115917	0.114767	0.114056	0.115055	0.117441	0.121083
Dandong	0.0777548	0.0871419	0.0909571	0.0971267	0.105371	0.116981	0.129382	0.133882	0.136957	0.136489	0.135328	0.134455	0.135817	0.13892	0.143343
Jinzhou	0.109169	0.116154	0.128577	0.137044	0.145364	0.158476	0.175437	0.18159	0.185782	0.185082	0.183325	0.182084	0.183827	0.187639	0.193458
Yingkou	0.125239	0.136723	0.147599	0.151569	0.166819	0.231449	0.255981	0.264901	0.27099	0.269896	0.26746	0.265479	0.26826	0.273823	0.282315
Fuxin	0.102769	0.103219	0.117345	0.130111	0.136698	0.124535	0.137559	0.142311	0.145561	0.14492	0.143705	0.142514	0.144185	0.147175	0.151739
Liaoyang	0.124306	0.131944	0.146806	0.15394	0.1655	0.174118	0.192706	0.199453	0.204052	0.20327	0.201364	0.199967	0.201929	0.206117	0.212509
Panjin	0.0889648	0.0949045	0.105249	0.111464	0.118516	0.160149	0.177425	0.18368	0.187935	0.18727	0.18542	0.184262	0.185889	0.189744	0.195629
Tieling	0.20863	0.217288	0.23001	0.263594	0.277348	0.322174	0.355786	0.368057	0.376456	0.374771	0.371672	0.368536	0.372936	0.380671	0.392475
Chaoyang	0.128151	0.133462	0.150384	0.161124	0.170578	0.213991	0.236797	0.245079	0.250725	0.249752	0.247432	0.245688	0.248136	0.253283	0.261137
Huludao	0.176162	0.192795	0.207658	0.221064	0.234231	0.262946	0.290252	0.300233	0.30707	0.305656	0.303196	0.300547	0.304262	0.310573	0.320204
Changchun	0.481493	0.510692	0.544091	0.598017	0.640888	0.869865	0.962641	0.996326	1.01929	1.01535	1.00588	0.998844	1.00873	1.02965	1.06158
Jilin	0.207495	0.216226	0.234827	0.258168	0.27624	0.378296	0.418755	0.433434	0.443437	0.441759	0.437579	0.434597	0.438786	0.447886	0.461775
Siping	0.153689	0.160011	0.177405	0.192473	0.204414	0.282574	0.31242	0.323282	0.3307	0.329333	0.326416	0.323923	0.327422	0.334213	0.344577
Liaoyuan	0.0520905	0.0511492	0.058446	0.0653058	0.0693139	0.0878733	0.0971967	0.100586	0.102899	0.102487	0.101557	0.100811	0.101858	0.10397	0.107194
Tonghua	0.0831746	0.0854161	0.0948189	0.10504	0.11065	0.141497	0.156603	0.162083	0.165819	0.165217	0.163696	0.162612	0.164189	0.167708	0.172954
Baishan	0.0969986	0.100558	0.111249	0.122756	0.12892	0.13223	0.145979	0.151	0.15444	0.153754	0.152524	0.151232	0.153075	0.156315	0.161189
Songyuan	0.108704	0.119397	0.124239	0.134179	0.144738	0.193138	0.213827	0.22133	0.226441	0.225595	0.223443	0.221943	0.22405	0.228697	0.235789
Baicheng	0.0974739	0.10731	0.113247	0.119065	0.129641	0.133762	0.147777	0.152888	0.156383	0.155702	0.154383	0.153122	0.15489	0.158103	0.163006
Harbin	0.557818	0.614728	0.644938	0.685726	0.742751	0.792213	0.876953	0.907698	0.928646	0.925138	0.916377	0.91014	0.918899	0.937958	0.967044
Qiqihar	0.227607	0.255529	0.276029	0.292499	0.311075	0.35535	0.392946	0.406624	0.415962	0.414262	0.410559	0.407469	0.411806	0.420347	0.433382
Jixi	0.0981943	0.10821	0.111707	0.122086	0.13068	0.177341	0.196229	0.203089	0.207766	0.206956	0.205038	0.203587	0.205628	0.209893	0.2164
Hegang	0.107615	0.118055	0.128213	0.13107	0.144368	0.177605	0.196255	0.203053	0.207697	0.206807	0.20503	0.203391	0.205696	0.209963	0.216472
Shuangyashan	0.156273	0.172203	0.181878	0.19327	0.208031	0.259656	0.287083	0.297066	0.303882	0.302627	0.299945	0.297657	0.300869	0.307109	0.316632
Daqing	0.47471	0.523294	0.545659	0.576715	0.632253	0.65231	0.722254	0.747616	0.764888	0.76205	0.754745	0.749728	0.756774	0.77247	0.796425
Yichun	0.0915484	0.101818	0.109751	0.116215	0.123596	0.115584	0.127887	0.132356	0.135401	0.134872	0.133625	0.132676	0.134013	0.136793	0.141033
Jiamusi	0.126623	0.139822	0.149636	0.157017	0.169398	0.23492	0.260097	0.269227	0.275439	0.274416	0.271787	0.269981	0.272529	0.278184	0.286805
Qitaihe	0.101422	0.111729	0.117902	0.126416	0.134878	0.148762	0.164352	0.170037	0.173925	0.173168	0.171699	0.1703	0.172263	0.175836	0.181288
Mudanjiang	0.112369	0.122107	0.124821	0.136753	0.149499	0.254407	0.281557	0.291414	0.298122	0.29698	0.294194	0.292161	0.295032	0.301156	0.310486
Heihe	0.0810127	0.0890815	0.0959314	0.102526	0.10795	0.159189	0.176315	0.18252	0.186711	0.18605	0.184212	0.183075	0.184726	0.188573	0.194391
Suihua	0.188781	0.208567	0.220529	0.231436	0.252683	0.250418	0.27743	0.287211	0.293864	0.292824	0.289931	0.288119	0.290665	0.296694	0.305895
Nanjing	0.503718	0.546313	0.592423	0.642889	0.675393	0.760674	0.840725	0.869887	0.889815	0.886047	0.878353	0.871437	0.881142	0.899418	0.927308
Wuxi	0.500379	0.546674	0.587971	0.634889	0.667348	0.849004	0.938988	0.97171	0.994042	0.99003	0.981095	0.973825	0.98403	1.00444	1.03559
Xuzhou	0.422875	0.465763	0.498444	0.535478	0.562131	0.655484	0.723822	0.748775	0.765856	0.762414	0.756135	0.749721	0.758719	0.774455	0.79847
Changzhou	0.270381	0.291471	0.312058	0.34257	0.360305	0.510767	0.565234	0.58501	0.598492	0.596179	0.590623	0.586483	0.592296	0.60458	0.623329
Suzhou	1.08594	1.18727	1.23991	1.38605	1.456	1.86701	2.06398	2.13569	2.18467	2.17557	2.15642	2.13979	2.16313	2.20799	2.27646
Nantong	0.309751	0.346401	0.374465	0.406082	0.426869	0.517779	0.572634	0.592584	0.606201	0.603746	0.59831	0.59386	0.600107	0.612553	0.631548
Lianyungang	0.196773	0.216814	0.232377	0.248299	0.261798	0.275277	0.304307	0.314877	0.322098	0.320752	0.317935	0.315475	0.318927	0.325542	0.335637
Huai'an	0.158178	0.173931	0.18117	0.200215	0.210473	0.283073	0.313128	0.324053	0.331507	0.330185	0.327177	0.32479	0.32814	0.334946	0.345333
Yancheng	0.271426	0.296712	0.316957	0.3435	0.361235	0.413012	0.456873	0.472815	0.483691	0.481765	0.477371	0.473896	0.478775	0.488705	0.50386
Yangzhou	0.276795	0.303998	0.318326	0.355269	0.373502	0.390034	0.431277	0.446283	0.456529	0.454657	0.450604	0.447197	0.45198	0.461354	0.475661
Zhenjiang	0.230309	0.252796	0.264404	0.293099	0.307603	0.341808	0.377441	0.390453	0.39936	0.397564	0.394291	0.390945	0.395639	0.403845	0.416367
Taizhou	0.282633	0.313864	0.334536	0.363748	0.381958	0.419959	0.46394	0.479981	0.490952	0.488807	0.484676	0.480706	0.486277	0.496362	0.511754
Suqian	0.11941	0.131584	0.139411	0.151008	0.159051	0.17418	0.192918	0.199707	0.204328	0.203589	0.201605	0.200309	0.202129	0.206322	0.21272
Hangzhou	0.424135	0.462712	0.459452	0.537577	0.566138	0.628158	0.695627	0.720082	0.736731	0.734033	0.726935	0.722186	0.728858	0.743974	0.767046
Ningbo	0.596892	0.65137	0.655066	0.755631	0.794094	0.969143	1.07112	1.10828	1.13366	1.12886	1.11906	1.11024	1.12262	1.1459	1.18144
Wenzhou	0.3125	0.336701	0.32754	0.392485	0.415688	0.438468	0.484556	0.50135	0.512829	0.51064	0.506236	0.50221	0.507859	0.518392	0.534467
Jiaxing	0.299943	0.331563	0.340314	0.38244	0.401715	0.457414	0.505502	0.523024	0.535001	0.53272	0.52812	0.523926	0.529811	0.5408	0.55757
Huzhou	0.1588	0.172742	0.175023	0.202395	0.212971	0.208608	0.23083	0.238901	0.244404	0.243453	0.241196	0.239489	0.241886	0.246902	0.254559
Shaoxing	0.173743	0.190123	0.189028	0.219661	0.231471	0.254585	0.282072	0.292022	0.29879	0.297739	0.294785	0.29296	0.295524	0.301654	0.311008
Jinhua	0.259878	0.280257	0.290183	0.325845	0.345915	0.347627	0.384555	0.397977	0.407133	0.405516	0.401811	0.398894	0.402989	0.411347	0.424103
Quzhou	0.0625522	0.0662053	0.0678177	0.077955	0.0832956	0.0828527	0.0917198	0.0949366	0.097128	0.0967625	0.0958437	0.0951947	0.0961062	0.0980995	0.101142
Zhoushan	0.0306918	0.0337153	0.0329805	0.0388172	0.0408979	0.048764	0.0540289	0.0559341	0.0572306	0.0570245	0.0564589	0.056112	0.0565994	0.0577729	0.059564
Taizhou	0.299857	0.324993	0.339257	0.378097	0.39879	0.417091	0.460764	0.476694	0.48759	0.485457	0.481358	0.477411	0.482949	0.492966	0.508253
Lishui	0.058664	0.0623146	0.065021	0.0732853	0.0781556	0.0764178	0.0846683	0.087655	0.0896865	0.0893712	0.0884844	0.0879368	0.0887064	0.0905462	0.0933541
Hefei	0.249365	0.268536	0.286694	0.315974	0.332166	0.453875	0.502081	0.519602	0.531554	0.52944	0.524608	0.520793	0.52615	0.537062	0.553716
Wuhu	0.139959	0.154384	0.155553	0.178605	0.187393	0.231194	0.255329	0.264139	0.270168	0.268963	0.266731	0.264491	0.267634	0.273185	0.281656
Bengbu	0.103827	0.108046	0.121579	0.131548	0.138004	0.16151	0.178322	0.184463	0.188668	0.187811	0.186279	0.18468	0.186923	0.1908	0.196716
Huainan	0.391119	0.422802	0.457039	0.496117	0.519377	0.565704	0.6233	0.644457	0.659003	0.655614	0.650949	0.644439	0.653565	0.66712	0.687807
Maanshan	0.168016	0.176899	0.197343	0.213047	0.223314	0.259788	0.286629	0.296452	0.303188	0.30175	0.299394	0.296681	0.300486	0.306718	0.316229
Huaibei	0.106007	0.116747	0.121399	0.134311	0.140899	0.157114	0.173434	0.179399	0.183485	0.182641	0.181169	0.179589	0.181805	0.185576	0.19133
Tongling	0.11064	0.121738	0.120091	0.140714	0.147353	0.157756	0.173844	0.179751	0.183812	0.182875	0.181559	0.179763	0.182281	0.186062	0.191831
Anqing	0.122175	0.134575	0.139497	0.156182	0.16388	0.18768	0.207235	0.214376	0.219265	0.218275	0.216484	0.214639	0.217228	0.221733	0.228609
Huangshan	0.0339969	0.0373491	0.0372537	0.0429904	0.0452987	0.0445096	0.0493151	0.0510547	0.0522379	0.0520543	0.0515378	0.0512188	0.051667	0.0527386	0.0543741
Chuzhou	0.0837085	0.0915707	0.0964424	0.106797	0.112386	0.154093	0.170581	0.176562	0.180638	0.179957	0.17825	0.177041	0.178739	0.182446	0.188104
Fuyang	0.104332	0.113756	0.121596	0.132126	0.138911	0.158369	0.17515	0.181252	0.185417	0.184667	0.183003	0.181644	0.183552	0.187359	0.193169
Suzhou	0.108629	0.119627	0.127396	0.137554	0.144472	0.170566	0.188495	0.195028	0.199493	0.198641	0.196928	0.195362	0.19756	0.201657	0.20791
Lu'an	0.0931549	0.0989263	0.106106	0.11836	0.124397	0.131291	0.145138	0.15018	0.153624	0.152982	0.151638	0.150466	0.152111	0.155266	0.16008
Bozhou	0.0458559	0.0503193	0.0534222	0.0579788	0.0610919	0.0708962	0.0785506	0.0813214	0.0832061	0.0829136	0.0820909	0.0815828	0.0822968	0.0840037	0.0866087
Chizhou	0.0291898	0.0321318	0.0316703	0.0370948	0.038942	0.0548288	0.0605994	0.0627015	0.064138	0.0638666	0.0633117	0.0628136	0.0635126	0.0648299	0.0668402
Xuancheng	0.0677722	0.0746859	0.077164	0.0862794	0.0905938	0.115627	0.127783	0.132212	0.13524	0.134663	0.133501	0.132441	0.133928	0.136706	0.140945
Fuzhou	0.267016	0.2795	0.299311	0.326802	0.355235	0.402408	0.444881	0.460342	0.470902	0.468946	0.464808	0.461237	0.466249	0.475919	0.490677
Xiamen	0.184128	0.202901	0.20689	0.220855	0.245025	0.269772	0.298437	0.308844	0.315951	0.314709	0.311816	0.309585	0.312733	0.319215	0.329097
Putian	0.0726017	0.07863	0.0828474	0.0888465	0.0966097	0.128671	0.14234	0.147307	0.150696	0.150098	0.148726	0.147647	0.149163	0.152256	0.156978
Sanming	0.0619357	0.0643453	0.0703023	0.07574	0.0824379	0.0978902	0.10831	0.112095	0.114676	0.114227	0.113173	0.112366	0.113499	0.115853	0.119445
Quanzhou	0.332047	0.365499	0.367739	0.409963	0.441997	0.491515	0.54385	0.56286	0.575823	0.573573	0.568269	0.56423	0.569901	0.581721	0.59976
Zhangzhou	0.201598	0.222066	0.234037	0.25073	0.268045	0.31042	0.342891	0.354738	0.362842	0.361245	0.358213	0.355252	0.359406	0.36686	0.378236
Nanping	0.0406913	0.0426928	0.0449951	0.0504246	0.0542113	0.0663376	0.0734999	0.0760926	0.0778561	0.0775824	0.0768126	0.0763372	0.0770052	0.0786023	0.0810399
Longyan	0.0969462	0.10339	0.107795	0.119445	0.129004	0.131229	0.1451	0.150147	0.153593	0.152961	0.151601	0.150451	0.152066	0.15522	0.160033
Ningde	0.103655	0.107135	0.106547	0.13056	0.137774	0.152788	0.168658	0.174459	0.178432	0.177611	0.17618	0.174644	0.176799	0.180466	0.186062
Nanchang	0.160662	0.171372	0.182502	0.202199	0.213852	0.200066	0.221294	0.229012	0.234277	0.233339	0.231221	0.229524	0.231906	0.236716	0.244056
Jingdezhen	0.0575628	0.0624493	0.0652852	0.0722716	0.07652	0.0789231	0.0871155	0.0901102	0.0921618	0.0917365	0.091	0.0902026	0.0913211	0.0932152	0.0961057
Pingxiang	0.0193627	0.0205474	0.0213742	0.0241381	0.0257961	0.0219704	0.0243425	0.0252011	0.0257852	0.0256946	0.0254396	0.0252821	0.0255034	0.0260324	0.0268396
Jiujiang	0.0789282	0.0864687	0.0860845	0.0997969	0.104967	0.118762	0.131221	0.135764	0.13887	0.13827	0.13709	0.135983	0.137536	0.140388	0.144742
Xinyu	0.0506087	0.0546385	0.0575772	0.0610047	0.0672989	0.0714811	0.0789552	0.0816823	0.0835481	0.0831794	0.0824827	0.0817987	0.0827584	0.0844749	0.0870944
Yingtan	0.062731	0.0684759	0.0679994	0.0793433	0.0833343	0.088345	0.0974164	0.100741	0.103024	0.102518	0.101747	0.100785	0.102135	0.104253	0.107486
Ganzhou	0.0941208	0.0986759	0.10429	0.115309	0.125304	0.130766	0.14471	0.149773	0.153225	0.152633	0.15121	0.15015	0.151638	0.154783	0.159583
Ji'an	0.0808796	0.0876847	0.0831781	0.101858	0.107507	0.117467	0.129672	0.134132	0.137188	0.136558	0.135456	0.134277	0.13593	0.13875	0.143052
Yichun	0.0931657	0.100322	0.102274	0.117105	0.123942	0.132223	0.146151	0.151224	0.15469	0.154039	0.152694	0.151501	0.153175	0.156352	0.161201
Fuzhou	0.0279236	0.0297585	0.030436	0.0348406	0.0372015	0.0544694	0.0603502	0.0624791	0.0639271	0.0637023	0.0630703	0.0626799	0.0632285	0.0645398	0.0665413
Shangrao	0.0897048	0.0931545	0.101404	0.112769	0.119344	0.140389	0.155223	0.160622	0.164308	0.163631	0.162178	0.160944	0.162676	0.16605	0.171199
Jinan	0.331292	0.38329	0.409683	0.427552	0.463001	0.512887	0.567703	0.587596	0.601151	0.598865	0.593219	0.589149	0.594865	0.607202	0.626032
Qingdao	0.465141	0.522737	0.558641	0.583439	0.631455	0.645511	0.714465	0.739492	0.756548	0.75366	0.746573	0.741425	0.748654	0.764182	0.787879
Zibo	0.28399	0.321992	0.34438	0.360741	0.388825	0.346029	0.382457	0.395726	0.404794	0.403084	0.399576	0.39644	0.400841	0.409155	0.421843
Zaozhuang	0.188487	0.207629	0.222181	0.236924	0.250625	0.279847	0.309108	0.319784	0.327089	0.325645	0.322918	0.32024	0.323997	0.330717	0.340972
Dongying	0.266972	0.304466	0.326128	0.334431	0.367684	0.326565	0.361046	0.373596	0.382167	0.380577	0.377212	0.374327	0.378376	0.386223	0.398199
Yantai	0.406311	0.459221	0.491881	0.51374	0.554612	0.528774	0.5848	0.605176	0.619082	0.616578	0.611022	0.606483	0.612855	0.625566	0.644965
Wei fang	0.386818	0.446639	0.47643	0.497044	0.539517	0.542395	0.600282	0.621296	0.635619	0.633177	0.627251	0.622888	0.629015	0.642061	0.661971
Jining	0.39485	0.434949	0.461892	0.492178	0.525021	0.553731	0.611526	0.632623	0.647062	0.644174	0.638834	0.633462	0.640999	0.654293	0.674582
Tai'an	0.195411	0.216243	0.229934	0.244588	0.26115	0.224277	0.247947	0.256564	0.262449	0.261359	0.259053	0.257062	0.259856	0.265246	0.273471
Weihai	0.217603	0.245629	0.262844	0.275747	0.29666	0.273599	0.302599	0.313145	0.320342	0.31905	0.316169	0.313828	0.317114	0.323691	0.333729
Rizhao	0.177634	0.195715	0.208026	0.222631	0.236307	0.240412	0.265692	0.274904	0.281199	0.280002	0.277581	0.275382	0.278468	0.284244	0.293058
Linyi	0.335481	0.369723	0.394365	0.413892	0.44654	0.492994	0.545428	0.564478	0.577472	0.575197	0.569909	0.565816	0.571563	0.583417	0.601509
Dezhou	0.226727	0.255097	0.273092	0.286581	0.308056	0.290857	0.321558	0.332734	0.340367	0.338954	0.335962	0.333382	0.337003	0.343992	0.354659
Liaocheng	0.307003	0.355106	0.370233	0.399989	0.428566	0.42056	0.464067	0.479984	0.490896	0.488585	0.484741	0.480387	0.486493	0.496583	0.511982
Binzhou	0.430264	0.479956	0.507429	0.543468	0.579205	0.606134	0.668869	0.691817	0.707548	0.704226	0.69867	0.692416	0.701187	0.71573	0.737924
Heze	0.218079	0.240307	0.25662	0.268265	0.290192	0.297585	0.329041	0.340487	0.348303	0.346871	0.343785	0.341178	0.344838	0.35199	0.362905
Zhengzhou	0.604836	0.666406	0.714548	0.764569	0.804623	0.831346	0.918814	0.950679	0.972456	0.968331	0.959934	0.952361	0.962988	0.982961	1.01344
Kaifeng	0.109788	0.120984	0.12975	0.138426	0.146106	0.138349	0.152973	0.158295	0.161928	0.161263	0.159828	0.158616	0.160317	0.163642	0.168717
Luoyang	0.414443	0.456502	0.488895	0.524332	0.550993	0.541068	0.59724	0.617773	0.631839	0.628926	0.623872	0.61841	0.626071	0.639057	0.658873
Pingdingshan	0.238404	0.262347	0.277824	0.301944	0.31701	0.314431	0.347197	0.359163	0.367354	0.365698	0.362695	0.359607	0.363938	0.371487	0.383006
Anyang	0.173363	0.191284	0.204421	0.213764	0.231007	0.230304	0.254686	0.263556	0.26961	0.268513	0.266104	0.264113	0.266908	0.272443	0.280892
Hebi	0.0896373	0.0987285	0.100311	0.112496	0.119156	0.119025	0.131362	0.135873	0.138964	0.138317	0.137217	0.136001	0.137706	0.140562	0.144921
Xinxiang	0.242368	0.267062	0.284663	0.303207	0.322484	0.308376	0.340866	0.352698	0.360782	0.359265	0.356126	0.353348	0.357247	0.364656	0.375964
Jiaozuo	0.163903	0.180586	0.192368	0.200139	0.218038	0.193948	0.214259	0.221667	0.226734	0.225743	0.223836	0.222002	0.224575	0.229233	0.236341
Puyang	0.0999436	0.110145	0.114987	0.124592	0.133025	0.124418	0.137597	0.142391	0.145663	0.145072	0.143767	0.142696	0.144199	0.14719	0.151754
Xuchang	0.15895	0.175116	0.180255	0.201263	0.211417	0.218811	0.241762	0.250129	0.255851	0.254744	0.252572	0.250529	0.253396	0.258652	0.266672
Luohe	0.0663083	0.0730748	0.0770411	0.0839095	0.0882556	0.0859864	0.0951059	0.0984216	0.100684	0.10028	0.0993714	0.0986393	0.0996671	0.101734	0.104889
Sanmenxia	0.145389	0.160129	0.171587	0.184084	0.193252	0.1939	0.21397	0.221312	0.226344	0.225282	0.223504	0.221504	0.224309	0.228961	0.236061
Nanyang	0.241925	0.260277	0.281623	0.306959	0.322822	0.291547	0.322386	0.333606	0.341266	0.339869	0.336835	0.334295	0.33786	0.344867	0.355561
Shangqiu	0.186011	0.204962	0.219163	0.235403	0.247497	0.220695	0.243904	0.25236	0.258139	0.257041	0.254818	0.2528	0.255632	0.260934	0.269025
Xinyang	0.121739	0.129867	0.143081	0.155756	0.163651	0.184574	0.20402	0.211102	0.21594	0.215032	0.213154	0.211491	0.213824	0.218259	0.225027
Zhoukou	0.114966	0.126472	0.13373	0.14536	0.153165	0.11596	0.12848	0.133012	0.136095	0.135616	0.13427	0.133439	0.134607	0.137399	0.14166
Zhumadian	0.121405	0.129807	0.141197	0.153706	0.161698	0.152274	0.168445	0.174323	0.178333	0.177623	0.176003	0.174722	0.176521	0.180182	0.185769
Wuhan	0.317039	0.349968	0.347544	0.404115	0.424786	0.489566	0.541364	0.560208	0.573073	0.570732	0.565629	0.561374	0.567347	0.579114	0.597072
Huangshi	0.0818049	0.0858262	0.0842545	0.104611	0.109662	0.127941	0.14117	0.146011	0.149329	0.148624	0.147458	0.14613	0.147993	0.151063	0.155747
Shiyan	0.0418634	0.0452279	0.0480311	0.0532873	0.0561051	0.0582286	0.0644706	0.0667342	0.0682758	0.068022	0.0673707	0.0669218	0.0675523	0.0689534	0.0710916
Yichang	0.0880574	0.0972206	0.0973966	0.11211	0.117985	0.108305	0.119849	0.124041	0.126899	0.126407	0.125232	0.12435	0.125588	0.128193	0.132168
Xiangyang	0.130331	0.142634	0.153513	0.165981	0.17429	0.183809	0.203033	0.210047	0.214845	0.213899	0.212105	0.210349	0.212812	0.217226	0.223962
Ezhou	0.06134	0.0675077	0.0664749	0.0778708	0.0815939	0.0949717	0.104753	0.108336	0.110794	0.110259	0.109415	0.108401	0.109822	0.1121	0.115576
Jingmen	0.0734423	0.0809951	0.0834072	0.093458	0.0981868	0.0876822	0.0968509	0.100196	0.102485	0.102033	0.101178	0.100339	0.101516	0.103621	0.106835
Xiaogan	0.135928	0.149677	0.147733	0.17305	0.18146	0.200048	0.220737	0.228307	0.233497	0.232396	0.23057	0.228495	0.231406	0.236205	0.243529
Jingzhou	0.0845437	0.0924359	0.0921352	0.106991	0.112563	0.0919905	0.101745	0.105291	0.107712	0.107278	0.106308	0.105523	0.106625	0.108836	0.112211
Huanggang	0.0876321	0.0964619	0.0989495	0.111327	0.117016	0.121807	0.134661	0.13934	0.142536	0.141943	0.140692	0.139609	0.141129	0.144056	0.148523
Xianning	0.0892297	0.0980719	0.103222	0.113052	0.11855	0.137521	0.151723	0.156921	0.160486	0.159723	0.158479	0.157038	0.159059	0.162358	0.167393
Suizhou	0.0205265	0.0221538	0.0239774	0.0259851	0.0273804	0.0328838	0.0364342	0.0377194	0.0385936	0.0384579	0.0380763	0.0378406	0.0381718	0.0389635	0.0401718
Changsha	0.204826	0.213815	0.222085	0.25486	0.272727	0.327003	0.362009	0.374708	0.383359	0.381919	0.378287	0.375733	0.37932	0.387188	0.399195
Zhuzhou	0.0622076	0.0662535	0.0673321	0.0775258	0.0827897	0.10062	0.111314	0.1152	0.117851	0.117384	0.116309	0.115469	0.116649	0.119068	0.122761
Xiangtan	0.0831678	0.0896447	0.0898501	0.104205	0.110572	0.116399	0.128519	0.132946	0.135977	0.135361	0.134254	0.133104	0.134717	0.137511	0.141775
Hengyang	0.0835991	0.0887898	0.0890784	0.10486	0.111215	0.123548	0.136574	0.141318	0.144558	0.143953	0.14269	0.141584	0.143136	0.146105	0.150636
Shaoyang	0.0569246	0.0617913	0.0643859	0.0716056	0.0756696	0.0804606	0.0888189	0.0918736	0.0939661	0.0935344	0.0927801	0.0919716	0.0931057	0.0950368	0.0979838
Yueyang	0.11223	0.12267	0.128756	0.141905	0.149185	0.162648	0.179556	0.185735	0.189967	0.189098	0.187566	0.185941	0.188221	0.192124	0.198082
Changde	0.143567	0.15054	0.16254	0.181753	0.190779	0.19956	0.220152	0.227691	0.232861	0.231749	0.229953	0.22785	0.230799	0.235586	0.242892
Zhangjiajie	0.0139775	0.0151866	0.0152583	0.0176623	0.0186064	0.0207392	0.0229485	0.0237509	0.024298	0.0242034	0.023979	0.0238094	0.0240476	0.0245464	0.0253076
Yiyang	0.0727345	0.0795497	0.0837111	0.0919516	0.0966564	0.103109	0.113765	0.117664	0.120337	0.119767	0.118831	0.117756	0.119264	0.121738	0.125513
Chenzhou	0.0980285	0.10497	0.110026	0.121636	0.130338	0.137683	0.152039	0.157281	0.160869	0.160147	0.158827	0.157481	0.159369	0.162675	0.167719
Yongzhou	0.0330965	0.0346017	0.0372029	0.0406911	0.0440931	0.0492733	0.0545931	0.0565189	0.0578287	0.0576254	0.0570537	0.0567005	0.0571968	0.058383	0.0601936
Huaihua	0.0331339	0.0349811	0.036463	0.0409195	0.0441429	0.0485215	0.0537602	0.0556566	0.0569465	0.0567463	0.0561833	0.0558355	0.0563242	0.0574924	0.0592753
Loudi	0.0933186	0.101024	0.102374	0.117277	0.124	0.130624	0.144094	0.149026	0.152409	0.151678	0.150508	0.149124	0.151064	0.154197	0.158979
Guangzhou	0.748772	0.823505	0.873074	0.907724	0.996814	1.032	1.14197	1.18191	1.20914	1.20444	1.19325	1.18483	1.19666	1.22148	1.25935
Shaoguan	0.130125	0.143261	0.140014	0.159815	0.173054	0.151383	0.167132	0.172885	0.176825	0.17602	0.174588	0.173083	0.175195	0.178828	0.184374
Shenzhen	0.548373	0.603641	0.631132	0.652375	0.728028	0.630032	0.697596	0.721965	0.738749	0.736161	0.72878	0.724187	0.730708	0.74579	0.768711
Zhuhai	0.132566	0.144012	0.154855	0.161153	0.176482	0.179344	0.198326	0.205226	0.209938	0.209133	0.207303	0.205824	0.20798	0.212465	0.219122
Shantou	0.24238	0.266501	0.284525	0.299444	0.322232	0.336881	0.371926	0.384729	0.393497	0.391704	0.388519	0.385169	0.389869	0.397955	0.410295
Foshan	0.49119	0.540526	0.569159	0.593258	0.654049	0.619779	0.686026	0.710066	0.726448	0.723688	0.716861	0.711948	0.718848	0.733757	0.756511
Jiangmen	0.334701	0.367104	0.373383	0.410794	0.445106	0.451869	0.498842	0.516007	0.527763	0.525349	0.521094	0.516577	0.522914	0.533759	0.550311
Zhanjiang	0.0995135	0.110425	0.117127	0.122429	0.135273	0.130808	0.14493	0.150043	0.15352	0.15298	0.151463	0.150525	0.151842	0.154992	0.159798
Maoming	0.0894905	0.0955367	0.104425	0.110538	0.119878	0.112779	0.124729	0.129075	0.132041	0.131507	0.130322	0.129354	0.130713	0.133424	0.137561
Zhaoqing	0.121226	0.133286	0.141106	0.148105	0.161415	0.152606	0.168908	0.174825	0.178857	0.178175	0.176499	0.175283	0.176991	0.180662	0.186264
Huizhou	0.314579	0.346208	0.361126	0.36407	0.418656	0.398086	0.4402	0.455522	0.465982	0.464077	0.45993	0.456466	0.461328	0.470896	0.485499
Meizhou	0.123387	0.135954	0.141096	0.152018	0.164162	0.141503	0.156348	0.161761	0.165461	0.164746	0.16334	0.162021	0.163872	0.167271	0.172458
Shanwei	0.110839	0.122064	0.129799	0.130327	0.147345	0.140088	0.154586	0.15989	0.163526	0.162758	0.161474	0.160028	0.162056	0.165417	0.170546
Heyuan	0.0933608	0.102873	0.108242	0.111629	0.124222	0.104873	0.115886	0.119901	0.122645	0.122118	0.12107	0.1201	0.121461	0.12398	0.127825
Yangjiang	0.0579039	0.0630067	0.0675383	0.0707525	0.0773842	0.0846297	0.0937668	0.0970744	0.0993242	0.098975	0.097993	0.0973865	0.0982388	0.100276	0.103386
Qingyuan	0.118608	0.130759	0.137239	0.144118	0.157993	0.149451	0.16554	0.171369	0.175335	0.174705	0.172996	0.171892	0.173443	0.17704	0.18253
Dongguan	0.701726	0.773423	0.814662	0.834832	0.934227	0.785741	0.869303	0.899664	0.920373	0.916745	0.908321	0.901793	0.910959	0.929853	0.958687
Zhongshan	0.266238	0.29211	0.307771	0.318892	0.354432	0.380069	0.420584	0.435296	0.445326	0.4436	0.439474	0.436383	0.440723	0.449864	0.463814
Chaozhou	0.151862	0.167279	0.177989	0.180175	0.201912	0.196644	0.217081	0.224549	0.229664	0.228611	0.226763	0.224793	0.227557	0.232276	0.239479
Jieyang	0.160633	0.176856	0.180817	0.190504	0.213597	0.241326	0.266587	0.275801	0.282104	0.280867	0.278501	0.27621	0.279424	0.285219	0.294064
Yunfu	0.131771	0.145024	0.154583	0.152219	0.175055	0.187957	0.207279	0.214359	0.219218	0.218148	0.216497	0.214465	0.217315	0.221822	0.2287
Nanning	0.205599	0.226328	0.236212	0.246757	0.273743	0.274445	0.303748	0.314384	0.321633	0.320402	0.317396	0.315198	0.318285	0.324886	0.334961
Liuzhou	0.0877431	0.0966682	0.10016	0.107331	0.11684	0.144766	0.160287	0.165915	0.169748	0.169118	0.167497	0.166383	0.167948	0.171432	0.176748
Guilin	0.0769334	0.0835765	0.0861499	0.0930625	0.102419	0.112975	0.125024	0.129398	0.132381	0.131869	0.13064	0.129725	0.131009	0.133727	0.137874
Wuzhou	0.0435501	0.0479732	0.0510464	0.0535427	0.05802	0.0420366	0.0465752	0.0482181	0.0493356	0.0491621	0.0486744	0.0483731	0.0487964	0.0498085	0.0513531
Beihai	0.0447159	0.0503916	0.0535669	0.0565643	0.0614513	0.0741039	0.0819456	0.0847984	0.0867458	0.0863919	0.0856187	0.0849755	0.0858784	0.0876595	0.0903779
Fangchenggang	0.0745261	0.0819161	0.0876423	0.100108	0.106117	0.118472	0.130591	0.135032	0.138085	0.13744	0.136473	0.135221	0.137053	0.140059	0.144467
Qinzhou	0.0324267	0.0354459	0.0377706	0.0390871	0.0434376	0.0564588	0.0625544	0.064761	0.0662619	0.0660289	0.0653738	0.0649692	0.0655378	0.066897	0.0689716
Guigang	0.0723002	0.0795925	0.0848778	0.0860125	0.0961697	0.0984871	0.108822	0.11259	0.115166	0.114669	0.113689	0.112773	0.114058	0.116424	0.120034
Yulin	0.053234	0.058479	0.0611664	0.0635006	0.0709707	0.068378	0.0757605	0.0784329	0.0802507	0.0799686	0.0791751	0.0786851	0.0793737	0.0810199	0.0835324
Baise	0.112653	0.124055	0.127144	0.138808	0.149705	0.169673	0.187258	0.193688	0.198095	0.197173	0.195605	0.193872	0.196304	0.200378	0.206593
Hezhou	0.0716725	0.078921	0.0835256	0.0901349	0.0952199	0.09999	0.110266	0.114032	0.116617	0.116047	0.11517	0.114087	0.115606	0.118003	0.121662
Hechi	0.0343771	0.0378854	0.0384533	0.0421244	0.0457992	0.0390765	0.0432955	0.0448227	0.0458615	0.0457003	0.0452469	0.0449668	0.0453603	0.0463011	0.047737
Laibin	0.0935349	0.102998	0.109459	0.117079	0.124275	0.151618	0.16733	0.173075	0.177013	0.176188	0.174787	0.173236	0.175412	0.17905	0.184602
Chongzuo	0.0290141	0.0316798	0.033528	0.0343283	0.0386035	0.0526611	0.0583297	0.0603805	0.0617772	0.0615807	0.0610009	0.0606504	0.0611847	0.0625418	0.0645168
Hainan	0.0546522	0.0612834	0.0646709	0.0687186	0.0744492	0.0695649	0.0770755	0.0797943	0.0816436	0.0813566	0.0805494	0.0800508	0.0807514	0.0824262	0.0849823
Sanya	0.0302474	0.0340017	0.0356843	0.0387692	0.0410814	0.055851	0.0618617	0.0640393	0.0655213	0.065285	0.0646474	0.0642336	0.064815	0.0661593	0.068211
Chengdu	0.325612	0.360672	0.359151	0.41512	0.437401	0.529947	0.587155	0.607865	0.621952	0.619762	0.613618	0.609813	0.615159	0.627918	0.64739
Zigong	0.0147128	0.0160193	0.0163977	0.0184996	0.0196013	0.0237964	0.0263656	0.0272956	0.0279282	0.02783	0.0275539	0.0273834	0.027623	0.0281959	0.0290703
Panzhihua	0.0847816	0.0879534	0.093328	0.104254	0.112917	0.0885451	0.0980379	0.10148	0.103825	0.103439	0.102448	0.101766	0.102724	0.104854	0.108106
Luzhou	0.0487831	0.0527008	0.0474164	0.0615112	0.0648388	0.071654	0.0790922	0.0818111	0.0836738	0.0832878	0.082619	0.0818952	0.0829104	0.08463	0.0872543
Deyang	0.0655155	0.0723674	0.0734017	0.0836134	0.0881029	0.09911	0.10981	0.113684	0.116319	0.11591	0.11476	0.114049	0.115048	0.117434	0.121075
Mianyang	0.111284	0.121821	0.125536	0.141113	0.148217	0.170915	0.188881	0.195427	0.199902	0.199049	0.197332	0.195763	0.197964	0.20207	0.208336
Guangyuan	0.0180713	0.0200717	0.0212637	0.0233922	0.0246482	0.0590785	0.065457	0.067766	0.0693365	0.0690928	0.0684072	0.0679838	0.0685788	0.0700011	0.0721719
Suining	0.0272056	0.0300668	0.0300142	0.0348782	0.0367509	0.0391006	0.0433221	0.0448503	0.0458898	0.0457284	0.0452747	0.0449945	0.0453883	0.0463296	0.0477664
Neijiang	0.0660825	0.0726995	0.0743483	0.0836596	0.0878351	0.0875312	0.0965842	0.0998965	0.102167	0.101686	0.100887	0.099979	0.101252	0.103352	0.106557
Leshan	0.0421661	0.0462255	0.0466901	0.053265	0.0561417	0.0536933	0.0594233	0.0615035	0.0629214	0.0626795	0.062093	0.0616609	0.0622677	0.0635592	0.0655302
Nanchong	0.0382035	0.0420954	0.0427854	0.0485016	0.0511059	0.0581948	0.0644779	0.0667523	0.0682993	0.0680592	0.0673839	0.0669669	0.067553	0.068954	0.0710923
Meishan	0.0241355	0.0263271	0.0260859	0.0305162	0.0321547	0.0373382	0.0413695	0.0428288	0.0438214	0.0436674	0.0432341	0.0429665	0.0433425	0.0442415	0.0456134
Yibin	0.0975125	0.10629	0.112977	0.122446	0.129534	0.136787	0.150819	0.155964	0.159496	0.158708	0.157523	0.156023	0.158126	0.161406	0.166411
Guang'an	0.0710876	0.0782003	0.0768435	0.0963037	0.100891	0.112343	0.123871	0.128097	0.130999	0.130353	0.129378	0.128148	0.129872	0.132566	0.136676
Dazhou	0.0613072	0.0675783	0.0660731	0.0794066	0.083381	0.0846101	0.0934471	0.0966724	0.0988795	0.09844	0.0976209	0.0968042	0.0979499	0.0999815	0.103082
Ya'an	0.0198972	0.0217656	0.0216017	0.0251025	0.0265252	0.0275093	0.0304742	0.0315479	0.0322784	0.0321634	0.031847	0.0316461	0.0319284	0.0325906	0.0336012
Bazhong	0.00771645	0.00835727	0.00909793	0.00979998	0.0103262	0.0110207	0.0122106	0.0126413	0.0129343	0.0128888	0.0127609	0.012682	0.012793	0.0130583	0.0134632
Ziyang	0.0195083	0.0211648	0.0210005	0.0247109	0.0260377	0.0286938	0.0317917	0.0329132	0.033676	0.0335576	0.0332246	0.033019	0.0333079	0.0339988	0.0350531
Guiyang	0.107914	0.114344	0.115162	0.134703	0.143616	0.163163	0.180481	0.186776	0.191072	0.190308	0.188577	0.187198	0.189135	0.193057	0.199044
Liupanshui	0.237938	0.25009	0.260474	0.296711	0.315958	0.335746	0.369973	0.382542	0.391181	0.389183	0.38639	0.382557	0.38793	0.395977	0.408255
Zunyi	0.107944	0.117088	0.118628	0.131493	0.143435	0.144607	0.159489	0.164941	0.168682	0.167864	0.166584	0.165032	0.167208	0.170676	0.175969
Anshun	0.0588189	0.0633295	0.0678082	0.0710376	0.0782091	0.0762302	0.0841625	0.0870602	0.0890446	0.0886397	0.0879177	0.0871611	0.0882225	0.0900523	0.0928447
Kunming	0.304302	0.334739	0.34038	0.377428	0.405205	0.44162	0.488902	0.506054	0.517737	0.515795	0.510887	0.507442	0.512281	0.522906	0.539121
Qujing	0.269727	0.287419	0.304084	0.325534	0.358466	0.376277	0.415189	0.429426	0.439186	0.437114	0.433683	0.429777	0.435255	0.444282	0.458059
Yuxi	0.0859343	0.0947443	0.0974582	0.105831	0.114487	0.114041	0.126353	0.13081	0.133842	0.133371	0.132048	0.131231	0.132379	0.135125	0.139315
Baoshan	0.0457832	0.050372	0.0515631	0.0558249	0.0609951	0.066246	0.0733982	0.0759873	0.0777483	0.0774751	0.0767067	0.0762321	0.0768993	0.0784949	0.0809293
Zhaotong	0.0814843	0.0809608	0.0913618	0.0998399	0.108252	0.116011	0.12794	0.132311	0.135311	0.134652	0.133631	0.132379	0.134134	0.136916	0.141162
Lijiang	0.028142	0.0288978	0.0307287	0.0350957	0.0374925	0.0457995	0.0507443	0.0525343	0.0537519	0.0535629	0.0530314	0.0527032	0.0531645	0.0542671	0.05595
Pu'er	0.0372789	0.0410568	0.0427116	0.0451695	0.0496443	0.0485994	0.0538411	0.0557382	0.0570292	0.0568352	0.0562811	0.0559413	0.056432	0.0576302	0.0594286
Lincang	0.0313282	0.0345169	0.0356707	0.0381118	0.041694	0.0481456	0.0533339	0.0552114	0.0564894	0.0563027	0.055762	0.0554325	0.0559196	0.05713	0.0589221
Xi'an	0.3378	0.372358	0.397884	0.427225	0.44984	0.576408	0.638256	0.660678	0.675947	0.673452	0.666974	0.662571	0.668755	0.682625	0.703794
Tongchuan	0.0490414	0.0540119	0.0577606	0.0614836	0.0651824	0.0804102	0.0887928	0.0918537	0.093949	0.0935265	0.0927566	0.0919693	0.0930738	0.0950042	0.0979502
Baoji	0.141985	0.15639	0.167529	0.179782	0.188755	0.239316	0.264365	0.273502	0.279752	0.278525	0.276179	0.273907	0.277095	0.282842	0.291613
Xianyang	0.205794	0.226737	0.24298	0.259988	0.273755	0.313673	0.34673	0.358768	0.366992	0.365452	0.362254	0.359435	0.363391	0.370928	0.382431
Weinan	0.282599	0.311262	0.33285	0.355681	0.375667	0.409449	0.452044	0.467606	0.478262	0.476084	0.472212	0.468141	0.473852	0.48368	0.498679
Yan'an	0.200466	0.228784	0.243513	0.255429	0.276408	0.352002	0.389833	0.403543	0.412876	0.411371	0.407381	0.404736	0.408452	0.416923	0.429852
Hanzhong	0.0566996	0.0606473	0.0662049	0.0718067	0.0755032	0.111731	0.12363	0.127952	0.130899	0.130389	0.129182	0.128265	0.129552	0.132239	0.13634
Yulin	0.477369	0.533652	0.567118	0.600495	0.645166	0.765625	0.844979	0.873997	0.893882	0.88972	0.882641	0.87482	0.885789	0.904161	0.932198
Ankang	0.0297278	0.032244	0.0346014	0.0376846	0.039708	0.0502084	0.0556292	0.0575915	0.0589263	0.0587191	0.0581365	0.0577767	0.0582823	0.0594911	0.061336
Shangluo	0.034845	0.0383557	0.0405307	0.044057	0.0464225	0.0503854	0.0558253	0.0577946	0.059134	0.0589261	0.0583414	0.0579803	0.0584878	0.0597008	0.0615522
Lanzhou	0.207181	0.229523	0.245777	0.257672	0.277156	0.278599	0.307991	0.318691	0.326	0.324642	0.321784	0.319302	0.322786	0.32948	0.339698
Jiayuguan	0.0916846	0.101459	0.101811	0.108191	0.122408	0.134087	0.14788	0.152934	0.156402	0.155642	0.154458	0.153016	0.155039	0.158254	0.163162
Jinchang	0.0552798	0.0619293	0.0657732	0.070611	0.0747205	0.0927736	0.102388	0.105903	0.108313	0.107808	0.106951	0.106002	0.107333	0.109559	0.112956
Baiyin	0.115502	0.133735	0.143068	0.143493	0.161362	0.175947	0.194089	0.200732	0.205289	0.204304	0.202728	0.200864	0.203478	0.207698	0.214139
Tianshui	0.0500368	0.0551352	0.0591156	0.0629305	0.0665778	0.0820524	0.0907474	0.0939095	0.0960675	0.0956793	0.0948166	0.0941129	0.0951007	0.0970732	0.100083
Wuwei	0.0245694	0.0276509	0.0294885	0.0303237	0.0334241	0.040391	0.0447519	0.0463305	0.0474043	0.0472376	0.0467689	0.0464794	0.0468862	0.0478587	0.0493428
Zhangye	0.038356	0.0423291	0.0433941	0.0481825	0.0514975	0.0584972	0.0646515	0.0668935	0.0684258	0.0681355	0.0675448	0.0670116	0.0677598	0.0691652	0.07131
Pingliang	0.129793	0.142903	0.152176	0.163346	0.172392	0.196689	0.216899	0.224305	0.229389	0.228267	0.226544	0.224411	0.227402	0.232118	0.239316
Jiuquan	0.0848793	0.0939814	0.0993034	0.105664	0.113572	0.116383	0.128635	0.133094	0.136145	0.135537	0.134359	0.133321	0.134777	0.13757	0.141833
Qingyang	0.0402806	0.0448804	0.0478527	0.0502116	0.0542323	0.0788315	0.0873426	0.0904236	0.0925193	0.092194	0.0912792	0.0907143	0.0915082	0.0934061	0.0963027
Dingxi	0.0260906	0.0287655	0.0306824	0.0322292	0.0347595	0.048829	0.0541009	0.0560093	0.0573073	0.0571059	0.0565393	0.0561893	0.0566811	0.0578567	0.0596508
Longnan	0.0181336	0.0198863	0.0211107	0.0229276	0.0241587	0.0444453	0.0492439	0.050981	0.0521625	0.0519791	0.0514634	0.0511449	0.0515925	0.0526625	0.0542956
Xining	0.0824643	0.0949753	0.101407	0.106293	0.114705	0.137383	0.151999	0.157309	0.160931	0.160298	0.158822	0.157685	0.159281	0.162585	0.167627
Yinchuan	0.379375	0.431554	0.459758	0.475815	0.52077	0.60973	0.67295	0.696066	0.711906	0.708598	0.702947	0.696736	0.705448	0.72008	0.742408
Shizuishan	0.115822	0.127748	0.135888	0.142857	0.155066	0.194132	0.214262	0.221622	0.226665	0.225613	0.223813	0.221836	0.224609	0.229267	0.236377
Wuzhong	0.120144	0.133367	0.142797	0.147577	0.160928	0.20165	0.222607	0.230265	0.23551	0.234431	0.232536	0.230516	0.233349	0.238189	0.245575
Guyuan	0.0332608	0.0366674	0.0392424	0.0396666	0.0442618	0.057653	0.0637137	0.0659221	0.0674316	0.067144	0.0665644	0.0660356	0.0667777	0.0681627	0.0702764
Zhongwei	0.0533391	0.0601536	0.0644765	0.0676287	0.0726315	0.0745555	0.0824038	0.0852627	0.0872162	0.0868476	0.0860922	0.0854159	0.086365	0.0881562	0.0908899
Urumqi	0.25498	0.27084	0.287624	0.315974	0.339365	0.407269	0.450587	0.466326	0.47706	0.475182	0.470812	0.467432	0.472178	0.481971	0.496917
Karamay	0.103458	0.110366	0.119519	0.129492	0.137688	0.153349	0.169789	0.175736	0.179798	0.179024	0.177315	0.176188	0.177769	0.181448	0.187064
