# Supplementary material for: China’s ambitious low-carbon goals require fostering city-level renewable energy transitions
Source: iScience. 2023 Feb 24;26(3):106263. doi: 10.1016/j.isci.2023.106263 (PMC10005902; doi:10.1016/j.isci.2023.106263)
Supplement: Document S2. Data S1–S4 [file mmc2.zip › Data S3 (City-level renewable energy transition).xlsx]

## Sheet: Sheet1
City-level renewable energy transition (unit: %)
Cities	2005	2006	2007	2008	2009	2010	2011	2012	2013	2014	2015	2016	2017	2018	2019
Shijiazhuang	0.224781	0.359764	0.363554	0.606546	0.857986	1.58867	1.785	2.45195	2.87027	2.7204	3.35429	4.22837	6.0919	6.72768	8.83988
Tangshan	0.227603	0.363215	0.364615	0.615884	0.867939	1.64377	1.85349	2.52728	2.9811	2.80636	3.45172	4.36113	6.19134	6.87869	9.03368
Qinhuangdao	0.214892	0.348555	0.360098	0.597656	0.849938	1.5528	1.72359	2.37307	2.7585	2.64164	3.25139	4.06455	5.91102	6.66957	8.86803
Handan	0.221935	0.359278	0.366452	0.61326	0.872927	1.61945	1.81071	2.4668	2.84421	2.68953	3.28089	4.12616	5.91739	6.60281	8.77588
Xingtai	0.226136	0.366738	0.372394	0.622171	0.885925	1.61759	1.80182	2.44921	2.79132	2.62232	3.19491	4.03673	5.81011	6.50275	8.66548
Baoding	0.223293	0.363169	0.369118	0.613933	0.879768	1.59883	1.79769	2.45909	2.82693	2.66609	3.26175	4.08182	5.82861	6.44829	8.72223
Zhangjiakou	0.219212	0.359472	0.367124	0.613452	0.867191	1.57383	1.75669	2.39414	2.76127	2.64174	3.22187	4.0125	5.77536	6.54413	8.70682
Chengde	0.224806	0.367024	0.373601	0.628886	0.881276	1.62265	1.82337	2.4697	2.85705	2.70869	3.30809	4.14867	5.90841	6.65897	8.84834
Cangzhou	0.223062	0.35896	0.363526	0.608709	0.863537	1.59924	1.80174	2.46672	2.87904	2.72807	3.34895	4.21772	6.02676	6.67413	8.83655
Langfang	0.227907	0.366196	0.368542	0.618352	0.871985	1.61564	1.8097	2.47675	2.88749	2.7222	3.35549	4.22554	6.06338	6.72877	8.8897
Hengshui	0.226189	0.367478	0.372685	0.620689	0.894915	1.62632	1.80451	2.44508	2.80493	2.64545	3.2327	4.0909	5.87826	6.58475	8.70301
Taiyuan	0.422481	0.426159	0.457753	0.295959	0.320975	0.578887	0.53099	0.893342	1.00136	1.16528	1.53631	2.31379	3.0851	4.50699	5.39353
Datong	0.40797	0.408969	0.438464	0.288093	0.315812	0.566692	0.52381	0.884733	0.995437	1.16616	1.54653	2.28598	3.01917	4.48384	5.43533
Yangquan	0.422689	0.430872	0.455482	0.305208	0.34236	0.619825	0.565571	0.954037	1.05282	1.21958	1.59698	2.39738	3.17575	4.69302	5.55935
Changzhi	0.414686	0.420653	0.449396	0.310272	0.350926	0.633879	0.587497	0.986415	1.0768	1.22996	1.59951	2.40794	3.22754	4.79829	5.66598
Jincheng	0.426346	0.432938	0.456956	0.312822	0.35491	0.634105	0.583547	0.980116	1.07228	1.23537	1.62659	2.42791	3.23239	4.7882	5.67113
Shuozhou	0.415238	0.42643	0.456602	0.312385	0.339242	0.617905	0.57067	0.968288	1.05802	1.22646	1.58226	2.36309	3.10765	4.52422	5.45214
Jinzhong	0.403549	0.409691	0.440117	0.297798	0.328238	0.593925	0.539831	0.907667	1.02247	1.18093	1.56072	2.33917	3.13871	4.68504	5.55722
Yuncheng	0.403305	0.40662	0.431128	0.280933	0.304042	0.540427	0.508423	0.837516	0.978294	1.14621	1.51862	2.26718	2.99267	4.47657	5.39835
Xinzhou	0.422926	0.427329	0.452763	0.310311	0.335118	0.599646	0.56189	0.940634	1.04655	1.20433	1.57838	2.36189	3.12351	4.65448	5.54178
Lvliang	0.409099	0.423333	0.453693	0.318504	0.344257	0.636579	0.595112	0.999053	1.08806	1.23268	1.61249	2.42089	3.28846	4.88438	5.74631
Hohhot	0.235904	0.275923	0.367532	0.474038	0.879273	1.28706	1.38217	1.73194	2.50927	4.08179	3.18311	3.91786	5.12782	5.83247	6.19828
Baotou	0.275751	0.326293	0.445655	0.632221	1.13623	1.71699	1.82136	2.31711	3.25847	5.49101	4.09774	4.64888	5.84707	6.24589	6.44889
Wuhai	0.290229	0.345768	0.501239	0.678716	1.30128	2.07482	2.13503	2.76806	3.80518	6.22966	4.39009	4.90121	6.19589	6.52951	6.81226
Chifeng	0.227191	0.280747	0.40543	0.558708	1.03319	1.51828	1.64384	2.17679	3.34315	5.39959	4.01866	4.52423	5.08375	5.98082	6.15509
Tongliao	0.229212	0.282658	0.418268	0.59708	1.14565	1.76127	1.87471	2.54378	3.5896	5.5947	4.13802	4.62977	5.09579	5.75486	6.2042
Erdos	0.279015	0.333135	0.471012	0.648382	1.20829	1.86003	1.95431	2.64053	3.6415	5.98317	4.39712	4.88288	6.06845	6.45098	6.79766
Hulunbuir	0.222377	0.263279	0.350787	0.487522	0.942211	1.4226	1.561	2.07875	3.25004	5.26819	3.92298	4.46387	4.86669	5.8765	6.1414
Bayannur	0.246958	0.309617	0.435553	0.601955	1.14914	1.73282	1.81968	2.36003	3.55714	5.51276	4.13517	4.61026	5.23671	6.12467	6.29432
Ulanqab	0.242075	0.29671	0.412017	0.560743	1.07784	1.55482	1.6587	2.14857	3.39972	5.47707	4.05886	4.58898	5.55711	6.18499	6.38857
Shenyang	1.63908	1.05711	0.854151	0.949657	0.998667	1.52013	1.47363	1.70645	2.67985	2.08713	1.9341	2.50303	2.74629	3.21545	3.49917
Dalian	1.63615	1.05239	0.856156	0.956508	0.985443	1.51679	1.47976	1.70914	2.68289	2.08784	1.93304	2.57094	2.84182	3.37518	3.60827
Anshan	1.68394	1.0769	0.890081	0.979094	1.01604	1.55195	1.49743	1.73819	2.74061	2.13843	1.99507	2.54776	2.8572	3.37826	3.68385
Fushun	1.69358	1.08986	0.905818	1.01093	1.05353	1.60812	1.56369	1.79982	2.83776	2.18802	2.02463	2.71549	3.02034	3.58992	3.78528
Benxi	1.70604	1.0925	0.922001	1.03143	1.05358	1.61629	1.56682	1.78972	2.81793	2.17235	2.02221	2.63463	2.90863	3.44965	3.75227
Dandong	1.6408	1.07052	0.878513	0.984879	1.03764	1.59318	1.53494	1.77444	2.77563	2.14548	2.00505	2.54665	2.79378	3.25097	3.49508
Jinzhou	1.61775	1.06042	0.880261	0.976949	1.03673	1.5753	1.52813	1.77939	2.78117	2.15727	2.01608	2.59381	2.85221	3.31906	3.49828
Yingkou	1.68134	1.08712	0.909102	1.01747	1.0522	1.58528	1.52726	1.75667	2.75654	2.14246	2.00801	2.6073	2.90825	3.43808	3.72315
Fuxin	1.64506	1.09557	0.90174	1.01852	1.05697	1.59347	1.53799	1.80639	2.82354	2.1909	2.04343	2.57797	2.81464	3.24989	3.56851
Liaoyang	1.71764	1.09999	0.93503	1.04149	1.08167	1.64036	1.58277	1.82254	2.87652	2.22134	2.06787	2.63359	2.9793	3.54648	3.76673
Panjin	1.73893	1.1037	0.958173	1.07368	1.06194	1.64843	1.60433	1.83587	2.90006	2.18912	2.0396	2.63508	2.95457	3.53534	3.81236
Tieling	1.65784	1.08477	0.916382	1.04084	1.07772	1.64147	1.57682	1.82985	2.85675	2.18836	2.02229	2.65892	2.89187	3.34712	3.63113
Chaoyang	1.67777	1.10642	0.930544	1.05244	1.09382	1.64902	1.58433	1.84119	2.87874	2.18729	2.00248	2.55279	2.81783	3.26172	3.62975
Huludao	1.6811	1.09166	0.908889	1.01114	1.05303	1.60229	1.54323	1.80717	2.82268	2.19305	2.05251	2.63659	2.94775	3.46119	3.69997
Changchun	2.03333	1.39296	1.4775	1.68345	1.91245	2.91959	1.96008	2.29285	3.20131	2.36529	2.34951	3.22673	3.98726	5.1901	5.88425
Jilin	2.06363	1.41911	1.51977	1.70798	1.92696	2.93928	1.96287	2.32311	3.24697	2.40901	2.39073	3.26244	4.00661	5.27558	6.16396
Siping	1.99518	1.40282	1.5177	1.80532	2.06953	3.1476	2.10142	2.41542	3.42246	2.54043	2.51368	3.417	4.21093	5.48997	6.35087
Liaoyuan	2.09024	1.44704	1.55463	1.76578	1.98508	3.01955	2.00959	2.37996	3.35552	2.48584	2.4822	3.35303	4.16881	5.29354	6.18427
Tonghua	2.10198	1.45365	1.55904	1.77796	2.0087	3.05005	2.03246	2.3856	3.36899	2.48652	2.48035	3.39018	4.18713	5.40348	6.19547
Baishan	2.12046	1.4577	1.56436	1.76415	1.98423	3.03103	2.00851	2.38339	3.37683	2.5003	2.49858	3.35865	4.11829	5.26326	6.07429
Songyuan	2.12431	1.46121	1.56878	1.7538	1.9606	2.99133	1.98804	2.33231	3.26808	2.41679	2.39261	3.25757	3.97034	5.26293	6.32787
Baicheng	2.05264	1.45237	1.56893	1.83665	2.08293	3.13555	2.09809	2.41969	3.41536	2.52982	2.51495	3.44448	4.20476	5.44975	6.37152
Harbin	0.432346	0.354594	0.299389	0.491421	0.777061	1.15629	1.03115	0.9026	1.30958	1.23022	1.17162	1.57472	1.98271	3.33153	3.60051
Qiqihar	0.451588	0.375325	0.317752	0.543394	0.853088	1.18117	1.12721	1.06317	1.5924	1.4717	1.38871	1.84719	2.33174	3.62058	3.99736
Jixi	0.436452	0.361424	0.304878	0.518626	0.826242	1.18214	1.12737	1.08236	1.59702	1.42994	1.34915	1.78225	2.27839	3.41695	3.80723
Hegang	0.464465	0.380661	0.319672	0.528169	0.840408	1.19724	1.17533	1.14675	1.70066	1.49151	1.42442	1.89358	2.37797	3.71408	3.97939
Shuangyashan	0.466917	0.383066	0.32088	0.529332	0.83415	1.18983	1.17352	1.14566	1.67814	1.4068	1.30604	1.7344	2.19973	3.21626	3.81565
Daqing	0.508693	0.408907	0.347018	0.519177	0.842406	1.29885	1.3172	1.2771	1.83508	1.47626	1.50252	1.85893	2.28577	4.05495	4.26072
Yichun	0.465089	0.380189	0.3168	0.533732	0.849554	1.17639	1.12904	1.08968	1.62067	1.50052	1.40586	1.86133	2.38574	3.47154	3.83349
Jiamusi	0.418377	0.346205	0.287764	0.509328	0.790032	1.11604	1.0166	0.937715	1.40644	1.31362	1.22065	1.63552	2.07223	3.12487	3.43981
Qitaihe	0.477036	0.388039	0.328311	0.526696	0.845976	1.2551	1.21702	1.14808	1.61371	1.46112	1.3883	1.84338	2.34098	3.91964	4.26503
Mudanjiang	0.449672	0.365087	0.305905	0.511128	0.800139	1.1679	1.07576	1.03788	1.53857	1.35155	1.32689	1.76536	2.14997	3.61725	3.77461
Heihe	0.430383	0.35951	0.292784	0.534881	0.814997	1.08497	1.0183	0.98824	1.48786	1.40816	1.27734	1.70104	2.17354	3.09011	3.40003
Suihua	0.453716	0.376385	0.314538	0.560756	0.853948	1.12869	1.07392	1.05735	1.61007	1.50932	1.42707	1.87837	2.3776	3.56831	3.71259
Nanjing	1.88576	1.31968	1.44725	1.69133	1.9839	2.11949	1.44754	2.0122	2.65294	3.56716	3.93484	4.58124	5.57458	6.11236	6.25178
Wuxi	1.92548	1.34706	1.4864	1.73956	2.03232	2.19649	1.49488	2.08628	2.7596	3.72065	4.10552	4.75255	5.83649	6.47709	6.62661
Xuzhou	1.95636	1.34883	1.48192	1.75087	2.04545	2.16482	1.46325	2.02275	2.6999	3.58816	3.95706	4.63176	5.64538	6.15742	6.28514
Changzhou	1.94209	1.35102	1.48596	1.74082	2.0364	2.19386	1.49249	2.07737	2.74764	3.6986	4.07306	4.73169	5.81101	6.41802	6.61739
Suzhou	1.94201	1.3556	1.48996	1.7398	2.03713	2.20695	1.50136	2.09524	2.76363	3.72917	4.10292	4.75464	5.84838	6.48818	6.64765
Nantong	1.9299	1.33092	1.46688	1.72772	2.01926	2.15948	1.46805	2.03388	2.70926	3.63006	4.00319	4.665	5.70985	6.30283	6.53873
Lianyungang	1.94496	1.3349	1.46515	1.74217	2.02965	2.11864	1.43337	1.97494	2.66483	3.55053	3.91949	4.61651	5.61949	6.1483	6.33484
Huai'an	1.95459	1.33772	1.469	1.74233	2.03355	2.13373	1.44366	1.99242	2.68024	3.56649	3.93128	4.60877	5.61695	6.17343	6.29335
Yancheng	1.92467	1.3187	1.45332	1.72872	2.01629	2.12219	1.43568	1.9896	2.68909	3.59641	3.96553	4.64643	5.65041	6.22733	6.29348
Yangzhou	1.9357	1.34277	1.47841	1.73733	2.03163	2.17689	1.47548	2.04743	2.72786	3.67593	4.05142	4.7229	5.77735	6.36649	6.46747
Zhenjiang	1.94404	1.35463	1.48741	1.75218	2.04098	2.20253	1.49414	2.08148	2.76153	3.71653	4.09451	4.76322	5.85084	6.46181	6.62221
Taizhou	1.94239	1.34433	1.47883	1.74878	2.044	2.18187	1.47728	2.05162	2.73637	3.67072	4.04505	4.70053	5.74879	6.35764	6.45298
Suqian	1.99823	1.35751	1.48342	1.76368	2.05232	2.13359	1.4453	2.00204	2.7217	3.62812	4.0178	4.72183	5.73814	6.28527	6.37218
Hangzhou	3.88892	3.23989	2.90695	3.31342	3.51656	4.32468	3.00739	4.18654	4.42704	5.7207	5.82345	7.29713	8.09492	8.44194	9.09043
Ningbo	3.93221	3.43338	2.96067	3.38179	3.62539	4.46597	3.10353	4.32182	4.58898	5.97395	6.11107	7.73885	8.72179	9.09032	9.66625
Wenzhou	4.00951	3.33424	3.00375	3.41554	3.6297	4.4644	3.10129	4.34699	4.65051	5.93303	6.03014	7.57202	8.39007	8.76329	9.61894
Jiaxing	3.97631	3.47644	3.0011	3.4295	3.667	4.50873	3.13323	4.36791	4.65536	6.01663	6.1539	7.78977	8.76193	9.20854	9.89115
Huzhou	3.91789	3.43454	2.96581	3.38391	3.60759	4.41249	3.06684	4.30186	4.59212	5.90711	6.03023	7.61886	8.49082	8.85529	9.69394
Shaoxing	3.99413	3.42315	3.01239	3.43158	3.66906	4.47129	3.10481	4.33662	4.61725	5.95414	6.08645	7.69838	8.57924	8.95403	9.63443
Jinhua	3.95989	3.40544	2.97444	3.3873	3.61121	4.41172	3.06261	4.28807	4.57313	5.87041	6.01185	7.59591	8.40526	8.8143	9.49695
Quzhou	3.81274	3.29289	2.91424	3.34542	3.589	4.41166	3.08637	4.2989	4.5891	5.87183	5.96549	7.52077	8.35011	8.76559	9.37482
Zhoushan	3.63842	3.18856	2.7657	3.20157	3.44684	4.18899	2.91756	4.09455	4.3462	5.55108	5.69495	7.19058	7.59214	7.88063	8.68163
Taizhou	3.92393	3.40644	2.95196	3.35368	3.57986	4.38263	3.05479	4.24391	4.52595	5.81098	5.9215	7.47723	8.35439	8.75087	9.48211
Lishui	3.82443	3.30218	2.85986	3.29554	3.51014	4.32564	3.02087	4.2477	4.54936	5.80513	5.92257	7.48787	8.17312	8.59126	9.24302
Hefei	0.417617	0.420214	0.508195	0.551472	0.458862	0.58868	0.435223	0.594642	0.676246	0.805717	1.08644	1.89961	2.36504	3.26549	4.09698
Wuhu	0.399133	0.404108	0.485217	0.528137	0.449434	0.57667	0.422988	0.581767	0.672309	0.804147	1.08488	1.89644	2.41225	3.63446	4.12585
Bengbu	0.399288	0.40695	0.48277	0.528636	0.471869	0.606684	0.446285	0.613028	0.689611	0.815928	1.09066	1.91488	2.39386	3.61852	4.07821
Huainan	0.416859	0.422689	0.510693	0.55991	0.467521	0.605079	0.443823	0.616157	0.705927	0.831301	1.1095	1.94757	2.44121	3.67193	4.21268
Maanshan	0.416283	0.414491	0.499836	0.543639	0.457058	0.59276	0.433671	0.604444	0.700912	0.846531	1.13297	1.97763	2.48173	3.71873	4.30804
Huaibei	0.410997	0.414503	0.498543	0.54701	0.46209	0.596027	0.437093	0.600089	0.686334	0.827893	1.10419	1.95841	2.45562	3.68278	4.10412
Tongling	0.410736	0.410694	0.494842	0.537977	0.454387	0.57917	0.421639	0.580544	0.678126	0.812537	1.08912	1.90347	2.41289	3.62315	4.1227
Anqing	0.420845	0.425774	0.510395	0.566348	0.484103	0.621669	0.45783	0.636629	0.722691	0.854826	1.15081	2.01342	2.52189	3.76962	4.20582
Huangshan	0.403742	0.407413	0.491558	0.540671	0.4671	0.602859	0.4442	0.605735	0.674434	0.788313	1.06202	1.86274	2.32167	3.50851	4.234
Chuzhou	0.424904	0.429524	0.51762	0.572754	0.473531	0.603888	0.44462	0.610355	0.685896	0.808862	1.09004	1.91088	2.3946	3.62032	4.12551
Fuyang	0.424173	0.446959	0.534833	0.609321	0.510661	0.653372	0.491557	0.675854	0.729673	0.845756	1.14526	2.01543	2.53027	3.75965	4.14038
Suzhou	0.417161	0.436128	0.523147	0.577077	0.485855	0.621199	0.460766	0.627687	0.687428	0.809121	1.14543	2.01171	2.52375	3.76146	4.19513
Lu'an	0.422869	0.443552	0.531462	0.59354	0.492642	0.632358	0.47016	0.645487	0.70766	0.824855	1.12332	1.96906	2.46316	3.66542	4.1805
Bozhou	0.413848	0.431521	0.518295	0.58647	0.496405	0.639521	0.476855	0.649198	0.702057	0.817042	1.10907	2.00424	2.50838	3.73026	4.24732
Chizhou	0.415402	0.425109	0.510763	0.563326	0.468351	0.605154	0.444952	0.609361	0.678266	0.800924	1.09685	1.92843	2.41712	3.64401	4.17035
Xuancheng	0.404568	0.412663	0.490804	0.539731	0.458429	0.587569	0.431704	0.586153	0.658979	0.778539	1.0799	1.89508	2.38991	3.60472	4.08268
Fuzhou	8.67819	9.28656	7.81277	7.91316	6.25182	9.17958	5.72279	8.97492	8.05542	7.82473	8.33781	11.507	7.85803	6.89466	8.14655
Xiamen	8.95058	9.5243	7.97635	7.94476	6.2555	9.11627	5.7005	8.88256	7.88214	7.59216	8.07728	11.1902	7.7564	6.76938	8.10586
Putian	9.11519	9.82301	8.30474	8.57974	6.67996	9.70486	6.05967	9.43105	8.42728	8.09024	8.63899	11.956	8.24611	7.24264	8.64163
Sanming	8.44003	9.15046	7.82917	8.23906	6.3804	9.28446	5.78861	9.07197	8.29502	7.9921	8.57015	11.8776	8.0941	7.17605	8.55162
Quanzhou	9.1182	9.77003	8.22554	8.4094	6.55675	9.4745	5.95792	9.2732	8.25113	7.89002	8.47139	11.7648	8.16416	7.23351	8.5931
Zhangzhou	8.61222	9.33121	7.94579	8.34974	6.51029	9.54494	5.94149	9.32315	8.48889	8.20344	8.73624	12.0498	8.20573	7.23137	8.57627
Nanping	8.48129	9.20274	7.90507	8.27935	6.50498	9.55307	5.88441	9.27404	8.5893	8.37086	8.90802	12.3295	8.26722	7.24703	8.68912
Longyan	8.73662	9.47777	8.06583	8.39878	6.48402	9.39148	5.87637	9.17426	8.27762	7.98236	8.54862	11.8347	8.09277	7.08991	8.38673
Ningde	8.60399	9.39525	8.07095	8.41122	6.60473	9.68441	5.9981	9.38384	8.55553	8.27919	8.84772	12.2685	8.32766	7.35837	8.71359
Nanchang	3.21336	4.59227	3.71123	4.48007	4.45437	4.25404	3.07826	5.26473	4.10612	5.05183	5.43181	6.26455	6.1251	5.9337	7.08756
Jingdezhen	3.23963	4.64398	3.80514	4.62649	4.59189	4.36964	3.17052	5.40461	4.23004	5.18465	5.5809	6.4157	6.26651	6.02875	7.17738
Pingxiang	3.31338	4.7382	3.85397	4.64455	4.6195	4.39471	3.18558	5.40862	4.23473	5.19333	5.58225	6.40734	6.25786	6.95306	7.22948
Jiujiang	3.26213	4.70962	3.84905	4.67206	4.62823	4.40184	3.19266	5.49772	4.28581	5.22882	5.62811	6.46768	6.30827	6.06311	7.22117
Xinyu	3.28286	4.69935	3.83546	4.54821	4.49133	4.30125	3.13087	5.26464	4.12018	5.07205	5.4534	6.25796	6.11647	5.98118	7.12773
Yingtan	3.22543	4.67532	3.8818	4.65242	4.62665	4.3872	3.17851	5.42042	4.24574	5.19379	5.58056	6.39405	6.25249	6.09186	7.24482
Ganzhou	3.16522	4.67209	3.86675	4.84981	4.77237	4.50853	3.26565	5.75293	4.46598	5.42141	5.85588	6.75052	6.55924	6.09303	7.24755
Ji'an	3.15718	4.66391	3.88482	4.83964	4.77947	4.49722	3.2492	5.65294	4.41118	5.36436	5.78189	6.63552	6.47097	6.09423	7.30694
Yichun	3.22586	4.74162	3.92672	4.83425	4.78085	4.51819	3.26159	5.62211	4.397	5.34858	5.75408	6.5973	6.42357	6.0561	7.20445
Fuzhou	3.20885	4.71226	3.88445	4.81526	4.74706	4.46576	3.24365	5.66342	4.40928	5.3533	5.76746	6.61349	6.44897	6.03159	7.22709
Shangrao	3.229	4.74222	3.91763	4.85763	4.82652	4.55675	3.29362	5.75741	4.48288	5.43014	5.85805	6.75293	6.57252	6.14656	7.28958
Jinan	0.010916	0.028372	0.033854	0.058746	0.080431	0.303183	0.512048	0.759944	1.11934	0.977003	1.47071	1.90155	2.49017	3.70119	4.44153
Qingdao	0.011528	0.029675	0.035407	0.061653	0.08477	0.31863	0.53182	0.787993	1.14026	0.99226	1.50634	1.94884	2.5496	3.74513	4.56207
Zibo	0.012403	0.032316	0.038595	0.067732	0.094091	0.353225	0.588139	0.869879	1.19809	1.03433	1.60783	2.09882	2.78792	4.08973	4.89205
Zaozhuang	0.012589	0.032492	0.039012	0.069577	0.097352	0.361179	0.600783	0.890429	1.21392	1.04756	1.60969	2.09338	2.7408	4.07481	4.77926
Dongying	0.013196	0.034296	0.040472	0.071123	0.099449	0.374439	0.624605	0.926916	1.23521	1.06583	1.69943	2.21829	2.94891	4.3185	5.08645
Yantai	0.012185	0.031579	0.037917	0.067324	0.094037	0.35261	0.586925	0.870319	1.19638	1.03553	1.60738	2.09606	2.78641	4.08678	4.79311
Wei fang	0.012263	0.031822	0.038232	0.068626	0.095355	0.354506	0.591936	0.875584	1.20066	1.03587	1.5793	2.04605	2.69809	3.9717	4.74821
Jining	0.012236	0.031582	0.037971	0.06878	0.095959	0.35558	0.59282	0.878294	1.20455	1.04173	1.57867	2.04069	2.70733	4.00814	4.78275
Tai'an	0.012053	0.031066	0.037281	0.066923	0.092527	0.343509	0.57211	0.846223	1.18209	1.02585	1.55824	2.02	2.68436	3.93385	4.5397
Weihai	0.012345	0.031864	0.038203	0.066176	0.092647	0.346775	0.576555	0.855528	1.18432	1.02309	1.58308	2.05944	2.73381	4.00559	4.79175
Rizhao	0.011594	0.030166	0.036422	0.066171	0.09279	0.348647	0.582324	0.861264	1.19359	1.0355	1.5818	2.05483	2.7227	4.04764	4.76446
Linyi	0.011907	0.030741	0.036722	0.06714	0.092578	0.341381	0.567335	0.840178	1.18349	1.03402	1.54292	1.98751	2.63903	3.88964	4.69112
Dezhou	0.012145	0.031388	0.037672	0.068846	0.095558	0.354173	0.588444	0.872908	1.2016	1.04458	1.59404	2.06661	2.70974	4.04494	4.8247
Liaocheng	0.012353	0.032353	0.039031	0.071253	0.099698	0.366164	0.60756	0.896269	1.21445	1.05738	1.61904	2.10154	2.79338	4.1013	4.70817
Binzhou	0.012374	0.032141	0.038603	0.068279	0.09436	0.350943	0.583982	0.86687	1.19642	1.04035	1.59648	2.06415	2.72218	4.03209	4.84273
Heze	0.012285	0.031988	0.038542	0.073385	0.101242	0.364824	0.605928	0.902273	1.22745	1.06688	1.60333	2.06954	2.74221	4.05883	4.78936
Zhengzhou	1.16971	1.18859	1.26655	1.20883	1.17393	1.59599	1.3589	2.22398	2.16648	3.18243	4.13363	4.19966	4.62374	5.41866	6.15524
Kaifeng	1.15382	1.19446	1.27601	1.2147	1.20488	1.65971	1.40359	2.23424	2.24893	3.23678	4.18374	4.25108	4.6794	5.73471	6.48015
Luoyang	1.17129	1.19041	1.27775	1.22273	1.18967	1.62945	1.37933	2.27308	2.24054	3.21554	4.16358	4.22563	4.6831	5.74661	6.54752
Pingdingshan	1.16545	1.18602	1.27803	1.22857	1.19921	1.65252	1.39313	2.28739	2.28356	3.30983	4.26852	4.3304	4.77481	5.83349	6.65018
Anyang	1.16084	1.18616	1.27882	1.22535	1.19966	1.65231	1.39173	2.27069	2.27642	3.28653	4.23297	4.28663	4.73182	5.66229	6.47867
Hebi	1.17294	1.1923	1.28303	1.23349	1.20381	1.66182	1.39726	2.33508	2.33886	3.41723	4.4045	4.47446	4.9392	6.07759	6.89873
Xinxiang	1.15164	1.18445	1.27249	1.21952	1.19911	1.65187	1.39373	2.26665	2.27087	3.27617	4.2337	4.30359	4.72943	5.75124	6.53855
Jiaozuo	1.17497	1.19	1.28112	1.22988	1.1966	1.6471	1.38828	2.32052	2.30662	3.35728	4.34027	4.41808	4.90296	5.98791	6.77804
Puyang	1.16461	1.18655	1.28098	1.23241	1.20674	1.67038	1.40441	2.3135	2.33544	3.37242	4.35385	4.40548	4.84724	5.68521	6.3898
Xuchang	1.17453	1.19173	1.28335	1.23254	1.20277	1.6588	1.39439	2.32211	2.31875	3.35766	4.33778	4.41651	4.89459	5.93267	6.79398
Luohe	1.17478	1.19218	1.28488	1.23439	1.20587	1.66632	1.40091	2.33187	2.34033	3.41167	4.41027	4.47965	4.9374	6.01338	6.62887
Sanmenxia	1.17215	1.18926	1.28126	1.2286	1.1956	1.64442	1.38607	2.32385	2.2965	3.36241	4.31732	4.37603	4.839	5.76786	6.56256
Nanyang	1.16416	1.19402	1.28047	1.22285	1.20847	1.6686	1.40672	2.25692	2.28391	3.28347	4.23403	4.28836	4.7019	5.6064	6.33939
Shangqiu	1.13821	1.18902	1.27534	1.21793	1.21498	1.68766	1.42029	2.23794	2.29802	3.29231	4.24304	4.28852	4.70501	5.7926	6.57188
Xinyang	1.12794	1.18278	1.26771	1.21148	1.21269	1.68033	1.41892	2.20425	2.26376	3.26513	4.21194	4.24821	4.64057	5.7192	6.41578
Zhoukou	1.12814	1.18158	1.27249	1.21956	1.22436	1.70921	1.43367	2.25069	2.33689	3.35246	4.32197	4.37116	4.78512	5.90777	6.64202
Zhumadian	1.13556	1.18618	1.27301	1.21623	1.21561	1.68789	1.42319	2.23156	2.29651	3.28489	4.23425	4.27733	4.69414	5.74637	6.481
Wuhan	9.39683	8.42638	9.14615	10.4645	9.0315	9.31123	8.67219	8.32803	10.225	11.348	11.6891	12.2268	12.8867	13.6226	12.8181
Huangshi	9.79317	8.8185	9.71009	11.2745	9.87056	10.2304	9.6663	9.13189	11.3779	12.448	12.6226	13.5531	14.346	15.5386	14.2332
Shiyan	9.94044	8.91639	9.74955	11.223	9.87025	10.3091	9.60909	9.22983	11.1352	12.2386	12.4686	13.3934	14.1261	15.1199	13.9708
Yichang	9.82079	8.84129	9.78153	11.3855	9.82255	10.2082	9.5258	8.94563	11.2192	12.3243	12.5802	13.4163	13.9754	14.9484	13.7063
Xiangyang	9.87404	8.87405	9.66686	11.1896	9.83504	10.1931	9.55531	9.04364	11.2181	12.3464	12.5981	13.4792	14.0669	15.0305	13.9999
Ezhou	9.80261	8.85303	9.78814	11.4784	9.8524	10.2803	9.53044	9.00731	11.2419	12.3678	12.5954	13.374	13.97	14.9498	13.8527
Jingmen	9.81726	8.81941	9.5845	11.0961	9.8435	10.2006	9.51974	9.11177	11.1832	12.266	12.498	13.467	14.1544	15.1474	14.0787
Xiaogan	10.1241	9.057	9.78921	11.3336	10.0818	10.3657	9.72873	9.46185	11.2861	12.3292	12.5965	13.7248	14.4901	15.4453	14.1632
Jingzhou	10.1901	9.12569	9.80124	11.2939	10.1487	10.3651	9.72223	9.52684	11.2271	12.2011	12.4301	13.5912	14.3848	15.2537	13.892
Huanggang	10.4744	9.36694	9.9989	11.5108	10.3135	10.4011	9.68601	9.58974	11.0715	12.0554	12.2968	13.4873	14.305	15.2657	14.1799
Xianning	10.1192	9.05431	9.82664	11.3718	9.93195	10.188	9.46285	9.13438	11.0299	12.1442	12.391	13.4159	14.1761	15.1462	13.9784
Suizhou	10.1675	9.06482	9.89838	11.4282	10.0438	10.298	9.55348	9.27784	11.1282	12.1896	12.4488	13.4742	14.2307	15.2764	14.2982
Changsha	4.71307	4.86368	4.95396	6.45231	5.92617	6.30426	4.88457	6.8451	6.86082	7.90026	7.99999	8.14415	6.88609	8.4824	8.80874
Zhuzhou	4.97211	5.22387	5.35155	6.89622	6.41568	6.8138	5.27845	7.38133	7.7398	8.87262	8.9232	8.97277	7.46741	9.13293	9.55879
Xiangtan	5.0081	5.3062	5.4554	6.90342	6.44583	6.83042	5.28055	7.38661	7.69835	8.7952	8.82963	8.91923	7.41879	9.19583	9.66588
Hengyang	5.33116	5.77603	5.92734	7.18944	6.75716	7.14803	5.40624	7.69092	7.63352	8.83045	8.90504	9.22605	7.90767	9.36208	9.77715
Shaoyang	5.77825	6.49008	6.70781	7.57705	7.36245	7.73366	5.70621	8.25239	7.97739	9.3671	9.46236	10.284	8.8581	10.3079	10.4782
Yueyang	5.09905	5.41235	5.55389	7.01893	6.5358	6.94241	5.34634	7.45251	7.61771	8.75485	8.74259	8.92508	7.50488	9.11633	9.47509
Changde	5.23142	5.62909	5.77439	7.11246	6.63144	7.0112	5.32216	7.52182	7.47089	8.60641	8.67495	8.90831	7.51949	9.03362	9.57748
Zhangjiajie	5.33744	5.86528	6.08243	6.84442	6.41723	6.76211	5.0064	7.40095	6.99081	8.18159	8.33272	9.07956	7.97597	8.99048	9.64862
Yiyang	5.5416	6.13531	6.30129	7.34099	6.94691	7.32388	5.48861	7.82487	7.67082	8.89201	8.96618	9.42033	8.00138	9.52017	10.2135
Chenzhou	5.11782	5.43343	5.58667	7.05951	6.57931	6.98804	5.37396	7.55296	7.8359	9.03953	9.10665	9.33431	7.85804	9.55155	9.88756
Yongzhou	5.6086	6.23843	6.4282	7.32729	7.06342	7.4675	5.54638	7.98783	7.62358	8.93886	9.06037	9.71591	8.36624	9.79167	10.1939
Huaihua	5.50893	6.09543	6.26749	7.26789	6.83819	7.19221	5.4172	7.74228	7.67422	9.02657	9.11249	9.63416	8.32134	9.68477	10.1628
Loudi	5.25957	5.65617	5.83515	7.21694	6.83142	7.2216	5.50926	7.75924	7.8932	9.17105	9.21057	9.60326	8.18894	9.89787	10.2259
Guangzhou	2.76435	3.16902	3.20803	4.4679	3.94439	4.28966	3.43104	5.51845	7.22575	8.65426	9.74247	10.6576	11.0701	11.2102	11.9465
Shaoguan	3.24395	3.80546	3.87166	5.16624	4.27736	4.51337	3.52667	5.79024	7.41048	8.94125	9.95146	10.9415	11.2571	10.7926	13.5833
Shenzhen	3.41737	3.81794	3.8447	5.07871	4.49042	5.01447	4.03041	6.63895	8.67671	10.5218	11.9608	13.3455	14.0295	13.4106	14.7022
Zhuhai	3.41874	3.86591	3.95581	5.30373	4.68493	5.24743	4.20819	6.89281	8.87854	10.7159	11.849	13.4492	14.019	13.3903	15.5037
Shantou	3.44229	3.96289	4.02333	5.35811	4.91098	5.42204	4.19535	6.90668	8.97239	10.9414	12.1935	13.2965	13.5703	12.957	14.7348
Foshan	3.27765	3.69533	3.73665	4.90929	4.48972	5.1423	4.17149	6.87653	9.13801	10.5825	11.8974	13.4647	13.7222	13.0026	16.0355
Jiangmen	3.24833	3.71031	3.77153	4.99464	4.51224	5.00834	4.01499	6.58403	8.58566	10.4419	11.5959	12.8566	13.5562	13.1068	14.2942
Zhanjiang	3.34899	3.91317	3.9999	5.37353	4.26921	4.42099	3.51358	5.67434	7.38558	9.64888	10.8398	11.8489	12.0141	11.545	12.8755
Maoming	3.30173	3.82881	3.89362	5.13272	4.76879	5.22093	4.06839	6.69776	8.68852	10.3889	11.5459	12.6768	13.2812	12.7082	13.072
Zhaoqing	3.38767	4.05992	4.12604	4.9881	4.77318	5.13042	4.08339	6.70626	8.77575	10.5206	11.8248	12.9668	12.6062	11.9709	14.0549
Huizhou	3.41977	3.86842	3.91753	5.1654	4.49176	5.03171	3.91597	6.31774	8.33292	10.801	12.1123	13.6307	14.3394	13.7713	15.2801
Meizhou	3.3778	4.02741	4.13028	5.64074	4.91427	5.14042	3.89935	6.50878	8.32088	10.5482	11.6325	12.5209	12.8015	12.4005	13.6549
Shanwei	3.6094	4.21084	4.32818	5.89625	5.07166	5.33163	4.11564	6.88449	8.91269	10.8552	11.936	12.5793	13.3725	12.6919	14.7767
Heyuan	3.40528	3.98929	4.07381	5.43025	4.94273	5.45695	4.2364	6.96779	9.03524	10.7695	11.9242	13.0025	13.2165	12.6949	14.7061
Yangjiang	3.467	4.03264	4.10088	5.41847	4.89603	5.23334	3.86179	6.37307	8.22216	9.7734	10.3712	11.5215	11.2448	10.6655	13.6545
Qingyuan	3.49626	4.06495	4.13919	5.46504	4.49379	4.87766	3.73975	5.97752	7.76078	9.42331	10.4549	11.4318	11.4328	10.9986	14.1731
Dongguan	3.71334	4.12843	4.2042	5.63986	4.81094	5.44135	4.2523	6.88386	9.01081	10.7021	12.0714	13.5577	14.0402	13.5108	15.5791
Zhongshan	3.57917	3.98713	4.06334	5.40965	4.68221	5.30837	4.26305	6.96228	9.22136	10.9106	12.2878	13.803	14.513	13.9218	15.768
Chaozhou	3.46415	4.0032	4.01182	5.36353	4.7715	5.2963	4.11663	6.72386	8.83693	10.728	12.15	13.439	13.8462	13.1609	14.9222
Jieyang	3.5381	4.15396	4.22269	5.69086	5.12247	5.59075	4.34628	7.18237	9.37112	13.3924	12.614	13.7588	14.0108	13.3748	15.0713
Yunfu	3.35637	3.99641	4.11772	5.33256	4.96547	5.32786	4.1139	6.82428	8.75919	10.4295	11.4737	12.1564	12.1687	11.7238	13.1738
Nanning	8.16554	8.74664	9.43416	13.2234	11.9327	11.2331	10.0473	11.2006	11.8687	14.5848	18.3265	14.3451	14.2931	17.2405	16.1975
Liuzhou	8.99577	9.8388	10.7818	15.2582	13.5601	13.0513	11.4149	12.5344	12.433	15.3976	19.2834	14.9136	14.7454	18.9621	17.406
Guilin	8.92051	9.60162	10.427	14.7869	13.1722	12.4421	11.0889	12.306	12.5533	15.5602	19.4788	15.1498	15.0441	19.0327	17.427
Wuzhou	9.15103	9.9551	11.0099	15.5168	13.8634	13.2915	11.7965	13.0217	12.8846	16.1075	20.1753	15.6675	15.5721	19.8242	18.4453
Beihai	8.85107	9.69825	10.3392	14.7457	12.9138	12.3337	10.902	12.3184	12.4531	15.4582	19.3599	15.0334	14.9938	19.129	17.4318
Fangchenggang	8.80745	9.58617	10.5514	14.8473	13.2102	12.4142	11.0001	12.161	12.3462	15.4032	19.4063	15.0708	14.9738	19.0773	17.5811
Qinzhou	9.40671	10.1497	10.9514	15.395	13.7459	12.9879	11.5932	12.7004	13.1175	16.1763	20.0968	15.7448	15.7542	19.9667	18.264
Guigang	9.34176	9.99612	10.9147	15.4674	14.0315	13.1937	11.6556	12.9016	13.4301	16.919	20.9931	16.4709	16.5028	20.7962	19.0902
Yulin	9.18232	9.8714	10.6973	15.0937	13.7225	12.9665	11.5419	12.7705	13.1646	16.4666	20.4711	16.0321	16.0918	20.4743	19.0283
Baise	9.45096	10.2693	11.1428	15.8233	14.0515	13.4105	11.844	13.0969	13.1712	16.5022	20.572	15.9871	15.9014	20.3187	18.5616
Hezhou	9.8633	10.6825	11.6556	16.4408	14.7571	13.7762	12.3659	13.709	14.2038	18.2661	22.4785	17.649	17.9563	22.2823	20.3094
Hechi	8.92914	9.66142	10.4481	14.9547	13.3425	12.7171	11.0897	12.0823	12.7422	15.4602	19.2584	15.1021	15.1989	19.4438	17.8924
Laibin	9.53573	10.2354	11.0783	15.5531	13.9472	13.1835	11.6813	12.864	13.1802	16.3748	20.3933	16.0052	16.034	20.2999	19.0092
Chongzuo	9.14853	9.94733	10.6315	15.0648	13.5086	12.7411	11.4026	12.5758	12.8652	15.881	19.7332	15.3742	15.387	19.5988	18.3078
Hainan	3.586	2.36196	2.47277	1.88632	3.50614	3.16925	3.98927	4.11258	3.78629	4.10689	2.9084	3.47641	3.6895	3.81892	4.29962
Sanya	3.80078	2.58422	2.66266	2.05201	3.47607	3.07703	3.91424	4.00972	3.6909	4.07008	2.89535	3.44988	3.66236	3.77351	4.25118
Chengdu	16.4545	16.2514	15.7786	13.5443	12.636	14.2518	15.0894	16.5435	17.5657	20.4035	20.1325	21.1878	22.5353	25.4249	28.1885
Zigong	16.9983	17.0136	16.7234	14.4471	13.6718	15.6569	16.6355	18.1082	19.4315	22.1433	21.391	23.0961	24.5991	27.8091	30.1951
Panzhihua	17.8912	18.4254	17.7404	14.6806	13.5822	15.7674	17.2951	18.309	19.4271	22.2018	21.0175	22.5377	24.093	27.6971	30.4272
Luzhou	17.0227	16.8744	16.8072	14.7399	13.9811	16.0037	16.8863	18.4281	19.8454	22.4783	21.7723	23.6317	25.2603	28.5696	30.915
Deyang	17.4145	17.7077	17.1827	14.5133	13.6244	15.6149	16.7312	18.0137	19.2976	22.0002	21.1342	22.7575	24.1911	27.5266	30.5356
Mianyang	16.9125	16.875	16.5832	14.3112	13.5374	15.419	16.2773	17.8399	19.2131	21.8798	21.3493	23.0465	24.3767	27.4799	29.9284
Guangyuan	16.7318	16.3136	16.446	14.7206	14.04	15.8017	16.2023	18.2087	19.8467	22.3882	22.0928	24.0253	25.6722	28.7122	30.8949
Suining	17.0707	16.9399	16.8823	14.8096	14.1166	16.0321	16.6154	18.2793	19.8981	22.4739	21.8529	23.6596	25.1524	28.2961	30.8695
Neijiang	17.2838	17.3404	17.0909	14.8064	14.0251	16.0812	17.07	18.4408	19.8091	22.4163	21.6436	23.478	25.0986	28.1022	30.1848
Leshan	17.5078	17.7352	17.2896	14.6916	13.7231	15.7246	16.8112	18.1522	19.4634	22.1192	21.3449	22.9465	24.3925	27.6126	30.1557
Nanchong	17.0248	16.8806	16.8044	14.9172	14.2919	16.1795	16.6868	18.4493	19.9792	22.445	21.9953	23.9559	25.4918	28.4987	30.8028
Meishan	17.4228	17.5205	17.1326	14.7451	13.8753	15.8896	16.7168	18.2264	19.6256	22.2262	21.5348	23.2881	24.8246	28.0252	30.2205
Yibin	17.4544	17.5515	17.2164	14.8013	13.962	16.0134	16.9918	18.4147	19.7712	22.3844	21.6842	23.4896	25.0286	28.2853	30.8011
Guang'an	17.0431	16.6827	16.5329	14.6855	14.1357	16.0106	16.5775	18.3681	19.9268	22.4811	21.9931	23.9761	25.5998	28.7318	30.6443
Dazhou	16.9909	16.8111	16.7046	14.7411	14.1593	16.1165	16.7494	18.4498	19.9647	23.0915	22.066	23.9884	25.4993	28.4328	30.477
Ya'an	17.2048	17.1904	16.8598	14.5436	13.7242	15.7075	16.6512	18.1371	19.5102	22.1452	21.407	23.1299	24.6087	27.9068	29.3839
Bazhong	16.5496	15.7401	16.1	15.0162	14.7041	16.4007	16.4081	18.7913	20.8078	23.1575	23.0488	25.2219	27.0271	29.9329	31.3025
Ziyang	17.1953	17.1421	16.9916	14.8466	14.1917	16.1123	16.8169	18.3524	19.7905	22.3511	21.7218	23.7095	25.3007	28.5439	30.9591
Guiyang	6.08823	3.7928	6.12137	6.22384	5.24906	5.6895	5.99362	6.83715	5.5327	8.90172	8.52473	8.17618	9.16631	9.4815	10.0888
Liupanshui	6.13517	3.90768	6.43619	7.31331	6.29932	6.82236	7.07735	7.81058	6.87528	10.9076	10.4864	9.81883	10.9149	11.2666	11.9573
Zunyi	5.64026	3.63171	5.94743	6.61797	5.46505	6.03409	6.34998	7.36864	6.39201	10.3754	10.1636	9.50093	10.6132	11.1815	11.7235
Anshun	5.22872	3.36545	5.54263	6.03693	5.30104	5.89818	6.21752	6.97601	5.8562	9.45198	8.96039	8.3945	9.28668	9.96971	10.7057
Kunming	11.7129	10.7416	12.4846	16.003	13.1926	14.967	17.8887	18.8703	21.3761	25.4081	25.0393	24.2857	26.0543	26.1347	27.7037
Qujing	12.5601	11.8675	13.9768	18.1251	14.8046	17.0473	20.2408	21.4473	24.3885	26.8327	26.8726	25.6132	27.6543	28.3667	29.9711
Yuxi	13.0095	12.116	14.4888	18.7666	15.1207	17.6634	21.0966	22.3923	25.5487	28.9783	28.6524	27.1284	29.2183	29.7886	30.3791
Baoshan	10.5163	9.75366	11.1668	14.9378	13.057	14.9418	17.5773	18.7741	22.0426	25.9192	26.3443	25.1528	27.1823	28.1917	29.6113
Zhaotong	11.8403	11.0829	12.7348	17.0382	14.4802	16.7956	19.4276	20.6797	24.4216	27.7153	28.1916	26.3337	28.5355	29.5495	30.5365
Lijiang	10.419	9.56252	10.9297	14.6939	13.1305	14.9143	17.6815	18.8587	22.6249	25.5763	26.0305	24.907	26.9473	27.5685	28.4085
Pu'er	10.7568	9.85319	11.1305	15.2776	13.346	15.0769	17.5983	18.6927	22.2794	25.5612	25.9309	24.7467	26.7347	27.7191	28.1993
Lincang	11.1312	10.3701	11.8256	15.8276	13.629	15.6492	18.3303	20.1312	23.4514	25.6225	26.0815	24.899	26.8697	27.3536	28.4486
Xi'an	1.50964	1.34837	1.63492	1.31791	1.74647	1.8016	1.50228	1.24366	1.19602	1.23593	1.55577	2.40988	3.6076	6.02604	6.49276
Tongchuan	1.59997	1.45065	1.77341	1.46621	1.94583	2.04958	1.7355	1.39978	1.30015	1.32313	1.63334	2.50498	3.76527	6.27679	6.64064
Baoji	1.65554	1.50287	1.81305	1.49662	1.97634	2.08468	1.76534	1.41708	1.30972	1.33005	1.63079	2.50009	3.76834	6.27174	6.63369
Xianyang	1.6526	1.47929	1.82067	1.50439	1.98666	2.08127	1.75898	1.42451	1.32042	1.3383	1.64859	2.51303	3.78366	6.29116	6.65412
Weinan	1.60299	1.42385	1.78648	1.46149	1.96032	2.04387	1.72779	1.41352	1.31982	1.34501	1.68356	2.55684	3.84127	6.38523	6.73409
Yan'an	1.72368	1.59505	1.87313	1.54441	1.99871	2.12213	1.80831	1.42678	1.3065	1.32696	1.62412	2.50336	3.76437	6.25813	6.62703
Hanzhong	1.60857	1.43245	1.78873	1.46543	1.95999	2.0166	1.68902	1.39918	1.30961	1.33817	1.67828	2.54183	3.80984	6.32834	6.67938
Yulin	1.63041	1.48951	1.79547	1.49297	1.94317	2.06524	1.76692	1.39985	1.28266	1.30523	1.59918	2.46724	3.71973	6.19127	6.5817
Ankang	1.56892	1.38603	1.77459	1.4636	1.9795	2.02199	1.68909	1.40828	1.31674	1.34556	1.67364	2.53983	3.81591	6.34027	6.68227
Shangluo	1.54651	1.36509	1.75255	1.45243	1.96813	2.03059	1.70228	1.41159	1.32233	1.35117	1.68405	2.54995	3.83688	6.38054	6.72156
Lanzhou	8.3334	8.86419	9.8503	9.54896	12.2379	9.73124	12.3215	12.3105	13.2991	12.7986	14.329	14.172	14.172	18.1619	19.3609
Jiayuguan	9.41036	10.026	11.3708	10.7684	13.7244	11.0089	13.9321	13.917	15.3341	15.0609	16.1904	15.1865	15.1865	21.1776	23.184
Jinchang	9.66814	10.2879	11.6642	10.9557	13.9317	11.0985	13.9244	13.824	15.5986	15.198	16.2907	15.763	15.763	20.481	23.5384
Baiyin	8.62347	9.20706	10.2901	9.9164	12.6455	9.87876	12.6301	12.7329	14.0693	13.9344	14.9551	14.5758	14.5758	18.6712	20.4734
Tianshui	7.71482	8.11471	8.82547	8.60946	11.0242	8.52721	10.9642	11.1753	12.3611	12.5575	13.7069	13.5755	13.5755	16.8492	17.9568
Wuwei	8.15176	8.70544	9.44426	9.14989	11.5117	8.89301	11.4471	11.8285	12.977	13.2088	14.0826	14.2385	14.2385	16.1832	17.7047
Zhangye	8.70518	9.38139	10.2149	9.98477	12.4679	9.46938	12.0733	12.105	13.3441	12.7263	13.6963	13.5408	13.5408	15.6016	18.0045
Pingliang	8.21921	8.68815	9.47861	9.32396	12.2416	9.5723	12.1966	12.3579	13.6405	13.2883	13.5675	13.0106	13.0106	16.3103	19.6586
Jiuquan	8.91583	9.46028	10.4252	10.0915	12.8416	10.268	13.0023	13.1407	14.5347	13.359	13.8085	13.6161	13.6161	16.7963	21.1911
Qingyang	8.85894	9.47645	10.4731	10.1732	13.0394	10.3684	13.2503	13.3304	15.2145	15.1148	16.2351	15.9323	15.9323	20.3623	22.4318
Dingxi	7.3093	7.75901	8.36717	7.9787	9.86933	7.59398	9.88007	10.2145	11.4083	12.0007	12.5093	12.5476	12.5476	15.3574	16.3994
Longnan	7.69052	8.31348	9.03949	8.28543	10.4093	8.00674	10.3647	10.5967	11.8243	12.0872	12.9606	12.6323	12.6323	15.4318	19.3149
Xining	29.1358	28.5992	26.6054	23.3135	27.4609	34.3767	28.8198	30.9025	31.3377	30.7065	29.6029	23.8879	27.4258	35.6985	35.8305
Yinchuan	1.08295	1.53089	1.47401	2.49821	1.64319	1.78671	1.60945	3.02286	3.81477	4.18225	4.96896	6.52409	6.52897	7.5018	7.96788
Shizuishan	1.07659	1.52358	1.46745	2.49505	1.64183	1.78256	1.60635	3.01919	3.81288	4.18211	4.9697	6.52367	6.52774	7.50448	7.98007
Wuzhong	1.04834	1.48786	1.43159	2.47091	1.62032	1.75249	1.57946	2.97929	3.79542	4.1788	4.97728	6.51884	6.52019	7.53392	8.00813
Guyuan	0.97	1.37874	1.34038	2.41713	1.58122	1.69623	1.52913	2.90887	3.76568	4.17297	4.9901	6.51101	6.50652	7.57758	8.06495
Zhongwei	1.03546	1.46653	1.41578	2.46226	1.61691	1.74921	1.57747	2.97509	3.79432	4.1782	4.97856	6.51787	6.51792	7.54048	8.01718
Urumqi	1.65715	2.04851	2.75622	2.76221	3.12774	3.89959	3.84079	3.93275	5.39311	5.44493	5.62266	5.73359	7.28684	6.83612	9.03148
Karamay	2.11864	2.32478	3.11759	3.39575	3.671	4.90667	4.80409	4.95349	7.48565	7.58967	7.9779	8.62487	10.8758	10.1416	12.3719
