# Supplementary material for: China’s ambitious low-carbon goals require fostering city-level renewable energy transitions
Source: iScience. 2023 Feb 24;26(3):106263. doi: 10.1016/j.isci.2023.106263 (PMC10005902; doi:10.1016/j.isci.2023.106263)
Supplement: Document S2. Data S1–S4 [file mmc2.zip › Data S4 (CO2 emissions reduction of city-level renewable energy transition).xlsx]

## Sheet: Sheet1
CO2 emissions reduction pf renewable energy transition (unit: 10,000 tons)
Cities	2005-2006	2006-2007	2007-2008	2008-2009	2009-2010	2010-2011	2011-2012	2012-2013	2013-2014	2014-2015	2015-2016	2016-2017	2017-2018	2018-2019
Shijiazhuang	-28.7882	-0.809399	-51.8958	-53.8313	-156.83	-42.4521	-144.502	-91.2532	32.8338	-138.66	-192.454	-414.055	-144.066	-48.1882
Tangshan	-14.3669	-0.14852	-26.6564	-26.8074	-82.7235	-22.5379	-72.5647	-49.2126	19.0376	-70.1843	-99.5614	-202.275	-77.4481	-244.609
Qinhuangdao	-4.75302	-0.411017	-8.45981	-9.00563	-25.1537	-6.15578	-23.4499	-14.0088	4.26421	-22.223	-29.8233	-68.2948	-28.6068	-83.5833
Handan	-12.2907	-0.642879	-22.1186	-23.3288	-67.2443	-17.3588	-59.6629	-34.5514	14.2158	-54.2622	-78.0347	-166.823	-65.0507	-207.752
Xingtai	-9.91817	-0.399542	-17.6453	-18.6796	-51.9558	-13.1795	-46.4002	-24.6827	12.236	-41.3848	-61.2037	-130.063	-51.7559	-162.802
Baoding	-11.1136	-0.47333	-19.4798	-21.2045	-57.5101	-16.0209	-53.3928	-29.896	13.1217	-48.5148	-67.2037	-144.371	-52.1662	-192.694
Zhangjiakou	-10.5319	-0.575387	-18.5239	-19.1285	-53.4073	-13.9197	-48.6143	-28.1815	9.20997	-44.645	-61.2092	-137.602	-61.1298	-173.384
Chengde	-3.51819	-0.162934	-6.32467	-6.26901	-18.4616	-5.03596	-16.2492	-9.80281	3.76957	-15.2065	-21.4573	-45.3145	-19.6889	-57.894
Cangzhou	-12.0503	-0.405427	-21.7714	-22.6837	-65.6575	-18.2071	-59.9128	-37.4022	13.7529	-56.4723	-79.5268	-167.101	-60.9486	-205
Langfang	-4.71786	-0.080147	-8.53453	-8.68692	-25.5353	-6.71392	-23.1236	-14.3359	5.79345	-22.1593	-30.6431	-65.3167	-24.1106	-78.8604
Hengshui	-14.4085	-0.531756	-25.3283	-28.0762	-75.0909	-18.4302	-66.3744	-37.5317	16.695	-61.3751	-90.2372	-189.617	-76.3733	-230.721
Taiyuan	-0.120693	-1.03679	5.31114	-0.819857	-8.45475	1.57421	-11.9035	-3.56145	-5.41048	-12.2668	-25.8016	-25.8005	-47.9412	-30.3361
Datong	-0.104772	-3.09338	15.7753	-2.90359	-26.2872	4.50451	-37.8966	-11.6661	-18.0111	-40.1981	-78.4481	-78.3726	-157.746	-104.048
Yangquan	-0.143702	-0.432214	2.63984	-0.65166	-4.86866	0.954649	-6.83168	-1.74404	-2.94714	-6.68102	-14.2236	-13.9456	-27.4025	-15.8954
Changzhi	-0.136245	-0.656331	3.17774	-0.927284	-6.45656	1.06138	-9.12436	-2.07569	-3.52052	-8.50762	-18.6812	-19.0962	-36.9075	-20.7243
Jincheng	-0.0969182	-0.353146	2.11977	-0.61809	-4.10189	0.744878	-5.83974	-1.36261	-2.41347	-5.79899	-11.9251	-12.0704	-23.5374	-13.5759
Shuozhou	-0.244966	-0.660467	3.15788	-0.587229	-6.09461	1.03597	-8.71651	-1.97499	-3.7107	-7.85157	-17.2931	-16.6217	-31.8669	-21.184
Jinzhong	-0.127723	-0.632746	2.9606	-0.632327	-5.52078	1.12704	-7.65962	-2.39947	-3.31577	-7.95985	-16.3781	-16.9559	-33.0639	-18.9516
Yuncheng	-0.158647	-1.17293	7.18995	-1.10458	-11.3015	1.53374	-15.7662	-6.76677	-8.08268	-17.9565	-36.2298	-35.3822	-72.9112	-45.9951
Xinzhou	-0.0696775	-0.402511	2.25498	-0.392127	-4.18247	0.598551	-6.002	-1.68488	-2.51261	-5.96616	-12.5446	-12.292	-24.903	-14.6647
Lvliang	-0.192421	-0.410478	1.82836	-0.347823	-3.94916	0.561851	-5.47086	-1.2104	-1.96845	-5.17724	-11.0619	-11.97	-22.2166	-12.2002
Hohhot	-1.50162	-3.43879	-4.00167	-15.2419	-15.4006	-3.60678	-13.2768	-29.6115	-60.3811	35.0729	-28.409	-47.1407	-27.8037	-14.5419
Baotou	-1.52509	-3.60353	-5.63917	-15.2629	-17.6768	-3.19551	-15.1946	-28.9988	-69.4431	44.3614	-17.2932	-37.8132	-12.7464	-6.51552
Wuhai	-0.524283	-1.46845	-1.67892	-5.89993	-7.37694	-0.578735	-6.08839	-10.0398	-23.7231	18.4653	-5.03182	-12.8142	-3.34761	-2.8473
Chifeng	-1.11745	-2.60291	-3.20387	-9.93308	-10.2038	-2.65416	-11.2802	-24.8211	-44.2909	30.3885	-10.9654	-12.1998	-19.6751	-3.85867
Tongliao	-0.910441	-2.31133	-3.05181	-9.37936	-10.5842	-1.96256	-11.5886	-18.2384	-35.347	26.2245	-8.71843	-8.30485	-11.8028	-8.1032
Erdos	-1.83416	-4.67527	-6.02277	-19.0462	-22.2956	-3.24668	-23.6538	-34.7463	-82.1299	57.0134	-17.1718	-42.1245	-13.7632	-12.5244
Hulunbuir	-1.86516	-3.99206	-6.24325	-20.7894	-22.0653	-6.38798	-23.9308	-54.4242	-94.909	64.6099	-25.615	-19.1844	-48.2961	-12.8053
Bayannur	-0.882251	-1.77432	-2.34741	-7.73198	-8.29333	-1.2415	-7.7301	-17.2203	-28.4806	20.4777	-6.96067	-9.224	-13.161	-2.53827
Ulanqab	-0.939306	-1.98349	-2.56132	-8.91862	-8.26971	-1.80976	-8.54336	-21.9294	-36.882	25.7328	-9.47661	-17.4028	-11.4023	-3.72174
Shenyang	16.1894	5.61276	-2.63578	-1.35388	-14.4124	1.29199	-6.46577	-27.0969	16.6648	4.27651	-15.8743	-6.82703	-13.1998	-8.02115
Dalian	15.4058	5.14818	-2.62751	-0.758371	-13.9304	0.976059	-6.04386	-25.7169	15.8726	4.10411	-16.8855	-7.21727	-14.2503	-6.26209
Anshan	14.9296	4.56646	-2.17167	-0.902188	-13.0913	1.33908	-5.91008	-24.6673	14.971	3.54219	-13.6361	-7.67788	-12.9698	-7.64752
Fushun	9.22251	2.79429	-1.59294	-0.646276	-8.41719	0.678129	-3.6024	-15.8729	10.0424	2.50859	-10.5893	-4.70585	-8.82002	-3.04305
Benxi	5.89116	1.62696	-1.04241	-0.211233	-5.36746	0.474573	-2.13724	-9.88119	6.26972	1.4485	-5.89938	-2.65602	-5.25917	-2.95821
Dandong	6.88361	2.30428	-1.27403	-0.632637	-6.66482	0.702651	-2.8878	-12.1014	7.69506	1.70381	-6.56173	-3.01073	-5.58401	-2.99559
Jinzhou	6.17596	1.98516	-1.06346	-0.658166	-5.93304	0.522481	-2.78176	-11.1193	6.99638	1.5732	-6.42805	-2.89211	-5.23906	-2.02094
Yingkou	8.81545	2.62509	-1.59515	-0.511776	-7.85814	0.859906	-3.39805	-14.8448	9.21081	2.00401	-8.92031	-4.50714	-7.95953	-4.30605
Fuxin	2.68265	0.941034	-0.565852	-0.186527	-2.60366	0.270715	-1.30892	-4.97396	3.12605	0.723977	-2.62027	-1.1665	-2.15049	-1.58133
Liaoyang	7.48526	1.98665	-1.27999	-0.483612	-6.7272	0.697381	-2.90178	-12.7868	8.03483	1.86947	-6.88044	-4.22905	-6.963	-2.71981
Panjin	8.48853	1.93218	-1.53134	0.155826	-7.7836	0.588763	-3.08982	-14.2347	9.61385	2.00722	-7.98178	-4.30862	-7.858	-3.77074
Tieling	14.1291	4.12756	-3.04555	-0.903608	-13.8178	1.59368	-6.23333	-25.3626	16.6826	4.11667	-15.7545	-5.80246	-11.3668	-7.12466
Chaoyang	6.43311	1.96883	-1.36214	-0.462973	-6.21436	0.728164	-2.88937	-11.7017	7.88165	2.09171	-6.21674	-3.01101	-5.05661	-4.21168
Huludao	11.4915	3.54199	-1.97791	-0.811143	-10.6402	1.15049	-5.13846	-19.8234	12.4192	2.75425	-11.4302	-6.12578	-10.1405	-4.741
Changchun	65.871	-8.63964	-21.0653	-23.472	-103.471	99.6	-34.2045	-93.696	87.034	1.62871	-90.5265	-79.1959	-126.247	-73.7804
Jilin	-890.254	138.129	258.533	301.375	1396.34	-1360.85	497.076	1279.49	-1171.6	-25.3389	1208.1	1040.64	1788.26	1268.7
Siping	-141.825	27.3398	68.5294	63.136	258.312	-253.461	75.2608	242.148	-214.3	-6.44043	217.427	192.885	313.317	213.742
Liaoyuan	28.587	-4.75062	-9.33349	-9.71458	-45.9276	45.3177	-16.4475	-43.4874	39.1589	0.162436	-38.8595	-36.731	-51.0728	-40.9274
Tonghua	67.7409	-10.9393	-22.7478	-24.0294	-108.702	107.363	-36.8717	-103.048	93.4141	0.647216	-95.4327	-84.3798	-129.856	-85.6394
Baishan	438.959	-70.168	-131.577	-145.235	-692.353	683.595	-248.007	-659.748	588.092	1.14363	-571.851	-509.571	-774.138	-554.982
Songyuan	-30.2491	4.87408	8.39256	9.39817	46.941	-46.1769	15.683	42.7786	-39.2931	-1.10634	39.566	32.8958	60.0985	50.1896
Baicheng	38.2044	-7.37332	-16.9554	-15.6401	-67.0151	66.7677	-20.4779	-63.6082	57.1557	0.95104	-59.4409	-49.0858	-81.018	-60.7743
Harbin	4.50751	3.1979	-11.1178	-16.5692	-22.0614	7.30787	7.49751	-23.7058	4.64163	3.42466	-23.5437	-23.9269	-79.4319	-16.0612
Qiqihar	2.31923	1.74951	-6.85276	-9.42676	-10.0177	1.65309	1.96082	-16.1938	3.71315	2.54993	-14.0753	-14.9451	-39.9493	-11.835
Jixi	1.34289	1.01133	-3.82072	-5.51041	-6.39507	0.987697	0.81124	-9.27178	3.02575	1.46059	-7.82355	-9.00183	-20.7626	-7.20099
Hegang	1.13772	0.827289	-2.82644	-4.24167	-4.86271	0.299656	0.390793	-7.57178	2.87513	0.920309	-6.43134	-6.67187	-18.4946	-3.72341
Shuangyashan	1.11418	0.825606	-2.76576	-4.05283	-4.74363	0.218306	0.372839	-7.12395	3.64987	1.35162	-5.74026	-6.26286	-13.7465	-8.19069
Daqing	8.04328	4.98358	-13.8544	-26.0567	-36.9156	-1.49095	3.25875	-45.3262	29.3136	-2.13748	-29.0184	-34.8789	-145.199	-17.1992
Yichun	0.89191	0.665361	-2.27557	-3.32013	-3.44686	0.501012	0.41627	-5.6135	1.27705	1.0049	-4.83056	-5.58753	-11.6312	-3.92087
Jiamusi	1.55325	1.25683	-4.76215	-6.0467	-7.04247	2.1552	1.70799	-10.1406	2.01765	2.01901	-9.00115	-9.51496	-23.037	-6.96735
Qitaihe	1.02409	0.686675	-2.27941	-3.67579	-4.7253	0.441639	0.799234	-5.39437	1.77614	0.846307	-5.28499	-5.80558	-18.5123	-4.1168
Mudanjiang	2.15978	1.50986	-5.23258	-7.38413	-9.42354	2.36979	0.973345	-12.8606	4.82816	0.635422	-11.2954	-9.95212	-38.1164	-4.15006
Heihe	0.704775	0.663064	-2.40414	-2.78845	-2.69507	0.667367	0.300698	-4.99631	0.80106	1.3138	-4.2495	-4.75937	-9.27696	-3.16649
Suihua	1.30994	1.04684	-4.16497	-4.97185	-4.67276	0.934105	0.282446	-9.41987	1.7267	1.4082	-7.72025	-8.57945	-20.5674	-2.52296
Nanjing	38.3847	-8.60063	-16.4769	-19.7993	-9.20328	45.6723	-38.1181	-43.5033	-62.4799	-25.3663	-44.7659	-69.259	-37.8903	-9.87936
Wuxi	102.754	-24.608	-44.7723	-51.9091	-29.1959	124.983	-104.6	-119.809	-172.191	-69.6453	-117.555	-198.273	-118.526	-27.8543
Xuzhou	30.6232	-6.66723	-13.4914	-14.8176	-6.02245	35.4388	-28.0611	-34.1556	-45.1159	-18.9095	-34.7175	-52.526	-26.819	-6.72607
Changzhou	33.1028	-7.51201	-14.2073	-16.52	-8.82701	39.3812	-32.6066	-37.5902	-53.6995	-21.3541	-37.7059	-62.2171	-35.3919	-11.6997
Suzhou	190.943	-43.4894	-80.978	-96.6154	-55.3494	230.372	-192.51	-217.977	-317.049	-123.957	-216.991	-366.653	-216.971	-54.45
Nantong	22.7323	-5.12859	-9.8528	-11.0417	-5.32644	26.3025	-21.3736	-25.659	-35.2259	-14.4107	-25.6593	-40.7915	-23.4068	-9.37064
Lianyungang	8.90449	-1.88939	-4.02372	-4.18742	-1.30003	10.02	-7.86377	-10.0728	-13.0234	-5.47502	-10.3828	-15.0496	-8.01906	-2.8447
Huai'an	12.2665	-2.59419	-5.40839	-5.77841	-1.99369	13.7472	-10.8555	-13.6826	-17.7545	-7.37511	-13.7491	-20.6055	-11.495	-2.49184
Yancheng	19.3302	-4.26795	-8.74312	-9.15506	-3.38132	21.9436	-17.5821	-22.3282	-29.1705	-11.9789	-22.182	-32.9407	-19.1302	-2.20698
Yangzhou	16.0741	-3.65504	-6.98663	-7.96223	-3.94179	19.0618	-15.4329	-18.4672	-25.9111	-10.3633	-18.6049	-29.4219	-16.6225	-2.86706
Zhenjiang	23.6721	-5.30089	-10.5845	-11.5762	-6.49465	28.5258	-23.4812	-27.3507	-38.6775	-15.46	-27.4592	-44.9744	-25.5562	-6.75318
Taizhou	18.3197	-4.09502	-8.23018	-9.02533	-4.2276	21.6358	-17.5101	-20.9986	-28.8546	-11.6722	-20.5186	-33.0395	-19.4034	-3.05815
Suqian	5.00976	-0.97809	-2.17989	-2.25147	-0.635797	5.38915	-4.3287	-5.62721	-7.13996	-3.09842	-5.6206	-8.17364	-4.44772	-0.710631
Hangzhou	44.6387	22.7452	-27.6733	-13.8883	-55.366	91.0126	-80.362	-16.5924	-89.4758	-7.2042	-103.438	-56.8873	-24.9595	-46.8195
Ningbo	51.2868	48.3502	-42.8636	-24.9029	-86.1484	140.861	-124.186	-27.5797	-143.375	-14.404	-171.243	-105.23	-39.8783	-62.5735
Wenzhou	37.2028	18.0806	-22.4516	-11.7262	-45.805	75.4556	-67.9863	-16.7809	-71.1331	-5.4595	-86.7737	-46.8061	-21.5451	-49.5967
Jiaxing	23.2763	22.0195	-19.7478	-10.9965	-39.0691	64.4069	-56.9922	-13.4398	-63.8386	-6.53071	-77.9414	-47.1405	-21.8871	-33.6173
Huzhou	7.44381	7.18252	-6.37575	-3.42574	-12.3559	20.8309	-18.8529	-4.48807	-20.3946	-1.93619	-25.0156	-13.9666	-5.8935	-13.6152
Shaoxing	22.4444	16.0509	-16.311	-9.28063	-31.4281	53.9827	-47.9763	-11.0707	-52.8946	-5.30931	-64.7744	-36.015	-15.4714	-28.2026
Jinhua	20.435	15.7939	-15.0619	-8.20358	-29.3971	49.9582	-44.7478	-10.5423	-48.1202	-5.31876	-59.6572	-31.0034	-15.8074	-26.4994
Quzhou	3.35206	2.42846	-2.75457	-1.56304	-5.2923	8.59917	-7.75994	-1.88075	-8.3385	-0.617142	-10.2582	-5.56211	-2.8117	-4.14165
Zhoushan	2.0025	1.87357	-1.92281	-1.08686	-3.29704	5.69215	-5.20033	-1.12552	-5.40307	-0.65339	-6.80281	-1.85591	-1.33912	-3.72976
Taizhou	24.8964	21.7479	-19.1332	-10.8173	-38.4835	64.1889	-56.6957	-13.6143	-62.2126	-5.42365	-76.4354	-43.8209	-19.9968	-37.0409
Lishui	3.00831	2.53413	-2.48473	-1.2294	-4.68222	7.55524	-7.00835	-1.74533	-7.28855	-0.690714	-9.21768	-4.10355	-2.52268	-3.95011
Hefei	-0.078167	-2.64821	-1.30378	2.79122	-3.90901	4.62685	-4.7992	-2.46057	-3.90709	-8.48253	-24.6411	-14.2206	-27.6432	-25.7638
Wuhu	-0.061899	-1.00921	-0.534473	0.980494	-1.58387	1.91553	-1.976	-1.12859	-1.64484	-3.50715	-10.1674	-6.51567	-15.5205	-6.31915
Bengbu	-0.0919897	-0.910362	-0.551127	0.682429	-1.61976	1.92976	-2.00286	-0.92143	-1.52099	-3.31228	-9.96472	-5.83947	-15.0037	-5.70336
Huainan	-0.346674	-5.23336	-2.92939	5.5017	-8.18388	9.60705	-10.2504	-5.34877	-7.47691	-16.6119	-50.1838	-29.8119	-74.7018	-33.2416
Maanshan	0.0596599	-2.84128	-1.45953	2.88617	-4.51969	5.30585	-5.68642	-3.21772	-4.86189	-9.5776	-28.3245	-17.05	-42.0549	-20.2925
Huaibei	-0.0859181	-2.05956	-1.18878	2.0839	-3.28395	3.90209	-3.99543	-2.11754	-3.47867	-6.7994	-21.0803	-12.377	-30.7032	-10.6761
Tongling	0.00032516	-0.651466	-0.334229	0.647974	-0.966482	1.22166	-1.23036	-0.756761	-1.0434	-2.14995	-6.34786	-4.0039	-9.56196	-3.99638
Anqing	-0.0766583	-1.31613	-0.870993	1.28099	-2.14086	2.55326	-2.78181	-1.34139	-2.06128	-4.62344	-13.5148	-8.03651	-19.8236	-7.02009
Huangshan	-0.0154436	-0.354005	-0.206797	0.309934	-0.571492	0.668805	-0.679843	-0.289599	-0.480387	-1.15593	-3.39099	-1.95939	-5.09099	-3.15029
Chuzhou	-0.0387199	-0.738361	-0.462505	0.832818	-1.09305	1.33722	-1.38929	-0.634285	-1.03328	-2.36565	-6.92566	-4.11544	-10.48	-4.37434
Fuyang	-0.167283	-0.645273	-0.54746	0.725659	-1.04862	1.1907	-1.35393	-0.396112	-0.854843	-2.20815	-6.43493	-3.84107	-9.22048	-2.89199
Suzhou	-0.213983	-0.981921	-0.609078	1.03081	-1.52798	1.8137	-1.884	-0.675416	-1.37666	-3.80918	-9.84523	-5.87076	-14.2654	-5.06261
Lu'an	-0.208755	-0.887466	-0.627242	1.02012	-1.41115	1.64053	-1.77043	-0.628923	-1.18625	-3.02464	-8.59659	-5.06564	-12.3883	-5.37373
Bozhou	-0.0714723	-0.350989	-0.275999	0.364869	-0.579263	0.65934	-0.697422	-0.214276	-0.466366	-1.18581	-3.64565	-2.07191	-5.04763	-2.1631
Chizhou	-0.0324992	-0.286799	-0.17615	0.31845	-0.458262	0.537382	-0.550607	-0.231145	-0.411747	-0.994614	-2.80332	-1.66138	-4.1919	-1.82124
Xuancheng	-0.0711466	-0.686834	-0.43039	0.715531	-1.13562	1.37241	-1.35782	-0.641234	-1.0535	-2.65863	-7.2135	-4.41512	-10.8941	-4.34023
Fuzhou	-20.1588	49.1626	-3.29526	54.5923	-94.5025	115.176	-104.383	30.5676	7.5923	-16.8438	-104.623	124.776	31.6378	-40.6876
Xiamen	-13.7226	37.2598	0.747593	39.9634	-66.4587	81.8498	-73.4876	23.9109	6.8555	-11.4329	-73.7497	84.2033	23.3026	-31.219
Putian	-6.94528	15.0145	-2.67451	18.5319	-28.9064	36.001	-32.0047	9.88355	3.28226	-5.32441	-32.3776	37.5768	9.753	-13.4501
Sanming	-4.56189	8.55075	-2.61458	11.9089	-18.2376	22.6569	-20.4901	5.0237	1.94206	-3.69376	-21.2684	25.2427	5.87289	-8.71267
Quanzhou	-23.9308	57.1129	-6.68445	67.4905	-104.184	129.613	-117.625	37.5877	13.1322	-21.0594	-120.057	136.156	33.8123	-48.9009
Zhangzhou	-13.2847	25.8013	-7.40972	33.89	-54.8103	67.2672	-60.7085	15.5354	5.26713	-9.80066	-61.3076	73.8027	17.9234	-24.4797
Nanping	-4.16556	7.55212	-2.14753	10.2224	-17.2273	21.4334	-19.0313	3.98815	1.26274	-3.09776	-19.8478	24.4846	5.87671	-8.21565
Longyan	-5.82217	11.1824	-2.59644	14.9861	-22.2897	27.8128	-25.1196	7.07758	2.30784	-4.41185	-25.761	30.428	7.82287	-10.0067
Ningde	-6.40325	10.8105	-2.73766	14.5882	-24.3887	30.1882	-26.6395	6.76077	2.23509	-4.58452	-27.7566	33.2232	7.82031	-10.8196
Nanchang	-13.0445	8.4551	-7.31084	0.246346	1.91974	11.2438	-20.6552	11.1978	-9.02971	-3.66422	-8.06253	1.36214	1.86681	-11.2312
Jingdezhen	-7.42163	4.49834	-4.36614	0.185511	1.19118	6.41193	-11.7982	6.34937	-5.09704	-2.13704	-4.5211	0.815189	1.29708	-6.25039
Pingxiang	-1.74261	1.09762	-0.972347	0.0310648	0.278692	1.49554	-2.71528	1.46752	-1.18369	-0.485097	-1.03337	0.188864	-0.876964	-0.351297
Jiujiang	-8.15498	4.92199	-4.66504	0.250585	1.29372	6.89359	-12.9771	6.98927	-5.36962	-2.29623	-4.84862	0.928876	1.42611	-6.71891
Xinyu	-5.28635	3.27196	-2.67527	0.215091	0.718356	4.41435	-7.95075	4.36048	-3.58341	-1.45003	-3.07156	0.5448	0.520142	-4.40174
Yingtan	-4.89209	2.71815	-2.61791	0.0882522	0.819801	4.12781	-7.56079	4.05549	-3.23291	-1.3321	-2.81327	0.493808	0.559484	-4.00896
Ganzhou	-8.54747	4.64037	-5.61693	0.447042	1.52185	7.1492	-14.1233	7.50044	-5.49331	-2.52325	-5.21973	1.12672	2.74055	-6.753
Ji'an	-7.86615	4.13166	-5.02254	0.319682	1.49864	6.60693	-12.5611	6.65432	-5.04153	-2.23063	-4.58068	0.891067	2.03652	-6.52919
Yichun	-8.78033	4.79558	-5.29539	0.314558	1.54636	7.37762	-13.6788	7.27687	-5.57973	-2.40162	-5.01554	1.04269	2.20138	-6.85244
Fuzhou	-6.2117	3.47426	-3.8729	0.28654	1.18103	5.11588	-10.0015	5.31661	-3.94943	-1.74997	-3.59049	0.704536	1.78423	-5.08787
Shangrao	-11.9015	6.58842	-7.44609	0.248869	2.15736	10.0727	-19.3907	10.2931	-7.548	-3.44385	-7.23478	1.47255	3.47007	-9.26931
Jinan	-0.80686	-0.253436	-1.15083	-1.00281	-10.3033	-9.68257	-11.5161	-16.7376	6.65292	-23.043	-20.2096	-27.7319	-57.3996	-35.5317
Qingdao	-1.04202	-0.329196	-1.50743	-1.32806	-13.4383	-12.2793	-14.7866	-20.3858	8.59532	-29.8113	-25.7944	-35.1777	-70.4363	-48.729
Zibo	-1.17897	-0.371829	-1.72554	-1.56148	-15.3549	-13.9559	-16.7773	-19.6002	9.81195	-34.3053	-29.541	-41.6684	-79.2757	-49.5217
Zaozhuang	-1.75397	-0.574696	-2.69428	-2.44909	-23.2697	-21.1892	-25.6764	-28.7605	14.8389	-50.0564	-43.3176	-58.2671	-120.859	-64.7093
Dongying	-0.83673	-0.244964	-1.21581	-1.12393	-10.9143	-9.95641	-12.062	-12.3383	6.79994	-25.393	-20.9286	-29.6264	-55.9546	-31.8237
Yantai	-1.03541	-0.338441	-1.5704	-1.42695	-13.8161	-12.5524	-15.2174	-17.5586	8.69045	-30.8458	-26.5128	-37.6412	-71.4059	-39.3118
Wei fang	-1.17059	-0.383708	-1.81953	-1.60061	-15.5229	-14.2588	-17.0751	-19.625	9.98117	-32.8602	-28.3794	-39.8343	-78.3285	-48.3896
Jining	-1.38472	-0.45739	-2.20577	-1.94648	-18.5983	-17.0393	-20.5526	-23.5563	11.7947	-38.8321	-33.5961	-48.7038	-95.6865	-57.7518
Tai'an	-0.403626	-0.131963	-0.629427	-0.543844	-5.33237	-4.8691	-5.85191	-7.19008	3.35608	-11.4178	-9.95664	-14.3927	-27.2537	-13.3866
Weihai	-4.35011	-1.41302	-6.23583	-5.90265	-56.6819	-51.3819	-62.5263	-73.8996	36.3588	-126.077	-107.859	-153.435	-291.366	-182.496
Rizhao	-0.273845	-0.0922621	-0.438759	-0.392713	-3.77569	-3.45723	-4.13659	-4.94216	2.35893	-8.13856	-7.08613	-10.0532	-20.0808	-11.0141
Linyi	-1.07607	-0.341785	-1.73835	-1.45419	-14.2267	-12.9524	-15.6758	-19.7788	8.64113	-29.376	-25.7964	-37.9745	-73.3809	-47.6397
Dezhou	-0.497309	-0.162433	-0.805856	-0.690727	-6.68913	-6.0752	-7.3942	-8.56836	4.10682	-14.3482	-12.4093	-16.9695	-35.4632	-20.9988
Liaocheng	-0.859037	-0.28689	-1.38436	-1.22248	-11.4552	-10.4052	-12.4748	-13.7883	6.82854	-24.3791	-21.0627	-30.3499	-57.7848	-27.1776
Binzhou	-1.23107	-0.402525	-1.84867	-1.6252	-15.9928	-14.5627	-17.7192	-20.7009	9.83633	-34.9949	-29.5948	-41.8399	-83.8521	-52.6003
Heze	-0.223178	-0.0742526	-0.394774	-0.315732	-2.98828	-2.74068	-3.37678	-3.7164	1.84117	-6.14121	-5.3662	-7.77948	-15.3321	-8.62381
Zhengzhou	-1.24917	-5.1591	3.82271	2.31002	-27.9262	15.7547	-57.3466	3.84543	-67.9037	-64.2431	-4.50385	-28.9461	-54.4995	-50.9241
Kaifeng	-0.370027	-0.742819	0.558919	0.0894663	-4.14337	2.34397	-7.58223	-0.135231	-9.09515	-8.80768	-0.63252	-4.02601	-9.96399	-7.11707
Luoyang	-1.82282	-8.32824	5.25103	3.15344	-41.9346	23.9564	-85.3861	3.1372	-93.9691	-92.2912	-6.10029	-45.0041	-105.126	-80.0619
Pingdingshan	-1.61916	-7.24402	3.89765	2.31253	-35.6942	20.5188	-70.5537	0.304938	-81.7066	-77.1363	-5.02873	-36.1387	-86.492	-67.472
Anyang	-2.19479	-8.03401	4.64042	2.22831	-39.252	22.7005	-76.3684	-0.502328	-88.5579	-83.8425	-4.80057	-39.8502	-83.6782	-74.1421
Hebi	-0.209756	-0.983209	0.537341	0.321766	-4.96387	2.88063	-10.1839	-0.0414418	-11.8231	-10.9452	-0.783606	-5.20926	-12.8226	-9.36125
Xinxiang	-0.828899	-2.22495	1.33985	0.515985	-11.4438	6.55472	-22.1073	-0.107829	-25.6884	-24.722	-1.8225	-11.1126	-26.7841	-20.861
Jiaozuo	-0.348962	-2.11592	1.19095	0.773115	-10.4619	6.03805	-21.6913	0.326511	-24.6765	-23.3381	-1.86635	-11.6398	-26.1775	-19.2842
Puyang	-0.858564	-3.69609	1.9029	1.00522	-18.1511	10.4616	-35.6613	-0.868661	-41.0659	-39.2832	-2.08777	-17.8732	-34.0608	-28.8938
Xuchang	-0.374079	-1.99297	1.10628	0.647842	-9.92094	5.77892	-20.2218	0.0739345	-22.8597	-21.798	-1.7689	-10.7503	-23.4601	-19.68
Luohe	-0.235787	-1.2564	0.684952	0.386707	-6.24151	3.61454	-12.6443	-0.115999	-14.691	-13.8454	-0.971989	-6.41757	-15.1577	-8.76987
Sanmenxia	-0.803386	-4.32053	2.47534	1.55037	-21.079	12.1889	-44.1282	1.29934	-50.6249	-45.8532	-2.84729	-22.4667	-45.2944	-39.1343
Nanyang	-7.55578	-21.8819	14.5974	3.64088	-116.484	66.6061	-215.664	-6.90591	-255.827	-245.8	-14.1884	-108.058	-237.371	-194.205
Shangqiu	-0.66444	-1.12938	0.75179	0.0386081	-6.18601	3.51592	-10.723	-0.794501	-13.1566	-12.7096	-0.614023	-5.62568	-14.7547	-10.6941
Xinyang	-0.865343	-1.34089	0.888532	-0.0191092	-7.38541	4.14807	-12.4286	-0.949367	-15.9847	-15.2702	-0.590746	-6.39296	-17.6471	-11.5269
Zhoukou	-0.213085	-0.362688	0.21136	-0.0191571	-1.93516	1.10518	-3.26786	-0.347659	-4.09957	-3.95477	-0.202686	-1.70659	-4.64835	-3.07645
Zhumadian	-0.545409	-0.936036	0.612632	0.00668569	-5.09274	2.86805	-8.73526	-0.707654	-10.7759	-10.4563	-0.479188	-4.63835	-11.7607	-8.30254
Wuhan	44.9177	-32.9618	-60.8521	67.118	-12.8954	29.5503	15.8032	-86.7784	-52.4581	-16.1355	-25.5337	-31.5286	-35.426	39.0584
Huangshi	20.3123	-18.3823	-32.5726	29.7468	-7.50557	11.8132	11.1216	-46.4666	-22.6999	-3.74903	-20.0197	-17.2429	-26.1751	29.0554
Shiyan	5.14561	-4.13937	-7.38809	6.89546	-2.2034	3.53185	1.89871	-9.49909	-5.61887	-1.18596	-4.78112	-3.82843	-5.23701	6.12629
Yichang	6.43069	-6.1066	-10.5259	10.4424	-2.53195	4.49947	3.79656	-14.7831	-7.36956	-1.72803	-5.66249	-3.82307	-6.69652	8.64636
Xiangyang	10.0261	-7.86168	-15.2324	13.7823	-3.58845	6.41736	5.11205	-21.6026	-11.4839	-2.59479	-9.10946	-6.13795	-10.1327	10.9601
Ezhou	6.78255	-6.60961	-12.0711	11.8339	-3.05804	5.38453	3.72531	-15.8215	-8.17235	-1.67326	-5.73899	-4.43255	-7.33741	8.31048
Jingmen	4.66855	-3.54038	-7.05397	5.94472	-1.67122	3.19907	1.90245	-9.61618	-5.14391	-1.11573	-4.67246	-3.35172	-4.88058	5.31411
Xiaogan	17.5533	-11.9032	-25.3102	20.8724	-4.66782	10.5061	4.37082	-29.7886	-17.3832	-4.50755	-19.085	-13.1142	-16.5148	22.4172
Jingzhou	4.2653	-2.67535	-5.95559	4.64614	-0.866757	2.58113	0.778908	-6.76332	-3.9486	-0.938666	-4.77177	-3.30528	-3.65244	5.78263
Huanggang	8.84553	-4.98593	-12.0121	9.6751	-0.698425	5.70691	0.762217	-11.7193	-7.91139	-1.96278	-9.70637	-6.7586	-8.01632	9.16291
Xianning	9.8973	-7.09414	-14.3144	13.5714	-2.37483	6.74485	3.03073	-17.4264	-10.4625	-2.34668	-9.77264	-7.33447	-9.4425	11.4968
Suizhou	3.80145	-2.83882	-5.25825	4.8406	-0.87514	2.57044	0.943808	-6.31649	-3.69869	-0.91416	-3.62714	-2.70767	-3.7758	3.57566
Changsha	-4.17563	-2.50696	-41.6467	14.8583	-10.6176	40.029	-54.4533	-0.445808	-29.4828	-2.86068	-4.1396	36.1823	-45.2902	-9.42035
Zhuzhou	-3.51418	-1.78695	-21.6476	6.84621	-5.64286	21.8547	-29.4479	-5.13384	-16.2868	-0.736238	-0.721937	21.936	-23.875	-6.21654
Xiangtan	-2.81042	-1.41105	-13.7162	4.40189	-3.68155	14.8976	-19.9126	-3.0145	-10.6423	-0.338077	-0.880138	14.7533	-17.1898	-4.63591
Hengyang	-5.45901	-1.86549	-15.5854	5.41072	-4.86973	21.7918	-28.0576	0.722362	-15.0537	-0.950426	-4.09366	16.872	-18.3464	-5.31985
Shaoyang	-4.05892	-1.25097	-5.00587	1.24748	-2.15287	11.8057	-14.5075	1.61036	-8.11362	-0.56469	-4.87571	8.53895	-8.54624	-1.02011
Yueyang	-5.39466	-2.44522	-25.3477	8.4907	-7.10897	28.0268	-36.3605	-2.91688	-20.114	0.219561	-3.26772	25.4815	-28.469	-6.45048
Changde	-7.27734	-2.67019	-24.6277	8.98091	-7.0538	31.501	-40.2923	0.9551	-21.2829	-1.3006	-4.4315	26.4412	-28.3941	-10.3686
Zhangjiajie	-1.12747	-0.466434	-1.64052	0.92724	-0.745165	3.8075	-5.09694	0.895583	-2.58872	-0.332814	-1.64738	2.45429	-2.22913	-1.46222
Yiyang	-4.04694	-1.13853	-7.14442	2.73835	-2.60837	12.7504	-15.9158	1.07607	-8.51602	-0.524161	-3.2121	10.0862	-10.6294	-4.93379
Chenzhou	-6.20854	-3.02453	-29.1169	9.64363	-8.16614	32.3899	-42.9803	-5.71248	-24.3756	-1.37728	-4.67496	30.3911	-34.3047	-6.93385
Yongzhou	-2.46362	-0.747283	-3.54765	1.05129	-1.60533	7.66554	-9.54359	1.46163	-5.25702	-0.492676	-2.66151	5.51949	-5.74345	-1.64631
Huaihua	-2.69604	-0.795869	-4.63588	2.01272	-1.65059	8.3074	-10.6776	0.320433	-6.36231	-0.410231	-2.4931	6.31029	-6.45971	-2.29902
Loudi	-5.88887	-2.66874	-20.6428	5.84512	-5.89129	25.9632	-33.4969	-2.04299	-19.5166	-0.612079	-6.08456	22.0095	-26.1845	-5.12146
Guangzhou	-45.5879	-4.41302	-142.581	60.0275	-39.3741	98.269	-236.78	-197.942	-168.667	-130.496	-111.064	-50.5756	-17.257	-90.8377
Shaoguan	-7.40483	-0.878098	-17.1836	11.9596	-3.14595	13.1849	-29.938	-21.9442	-21.0952	-14.1555	-14.0285	-4.52165	6.67863	-39.9161
Shenzhen	-15.6146	-1.04748	-48.3167	23.3335	-20.6575	39.0046	-102.333	-82.1749	-76.0656	-60.5474	-59.215	-29.7178	27.1034	-56.1585
Zhuhai	-6.5934	-1.33172	-19.9858	9.30565	-8.40409	15.619	-39.9102	-30.3715	-28.7146	-18.0727	-25.851	-9.37521	10.4129	-34.7492
Shantou	-18.2168	-2.12637	-46.9892	15.9626	-18.1592	43.8227	-95.6203	-74.973	-73.0851	-47.5026	-42.4427	-10.6697	23.9753	-69.0086
Foshan	-25.4319	-2.52683	-71.7408	25.9854	-40.2389	60.2732	-166.242	-143.02	-93.6256	-86.6029	-104.767	-17.5245	49.1196	-205.312
Jiangmen	-29.3288	-3.9052	-78.0713	31.1881	-31.9118	64.2312	-164.398	-131.611	-124.724	-79.1462	-87.5928	-49.3111	31.9322	-83.9345
Zhanjiang	-5.44214	-0.841519	-13.34	10.8803	-1.47816	8.85114	-20.8785	-16.9137	-22.7836	-12.2887	-10.5517	-1.74719	4.97062	-14.0233
Maoming	-4.13839	-0.511647	-9.78876	2.91256	-3.60469	9.23246	-20.8096	-16.1995	-14.1382	-9.80269	-9.70689	-5.25495	5.01667	-3.16419
Zhaoqing	-4.70376	-0.465886	-6.07832	1.52913	-2.53599	7.46068	-18.4854	-14.9954	-12.9299	-9.85298	-8.7552	2.80083	4.91411	-16.0036
Huizhou	-11.2316	-1.23517	-31.4013	17.1745	-13.669	28.4058	-60.437	-52.0091	-65.0982	-35.5439	-41.7716	-19.8393	16.0349	-42.3061
Meizhou	-7.90887	-1.2609	-18.5339	9.05674	-2.79782	15.3905	-31.9417	-22.8008	-28.5793	-14.2593	-11.8265	-3.77331	5.40971	-16.8451
Shanwei	-5.24601	-1.02991	-13.7801	7.3672	-2.3025	10.7993	-24.2786	-18.313	-17.9299	-10.1934	-6.14167	-7.62852	6.60553	-20.0762
Heyuan	-2.95213	-0.429842	-6.9045	2.51715	-2.64139	6.30369	-13.9268	-10.851	-9.30915	-6.31866	-5.97795	-1.20109	2.93474	-11.2482
Yangjiang	-3.80545	-0.461803	-8.92293	3.58733	-2.30342	9.39935	-16.9645	-12.8262	-10.977	-4.30292	-8.33499	2.03101	4.23888	-21.7294
Qingyuan	-4.41641	-0.579961	-10.3655	7.69975	-3.01225	8.96527	-17.4223	-14.2141	-13.508	-8.53549	-8.1761	-0.00846175	3.67413	-26.7311
Dongguan	-16.8018	-3.08025	-58.4096	34.2376	-25.8116	49.0092	-107.118	-89.0248	-72.4448	-59.7635	-65.8802	-21.7545	24.0031	-93.2031
Zhongshan	-26.2105	-4.91711	-86.9337	47.6407	-40.6948	68.3857	-174.658	-150.418	-115.275	-95.7632	-107.013	-51.0263	42.8413	-132.866
Chaozhou	-11.3574	-0.182636	-28.642	12.724	-11.2089	25.3356	-55.3061	-46.0766	-42.1916	-32.3982	-29.8434	-9.56803	16.1787	-41.2529
Jieyang	-12.9319	-1.45247	-31.0491	12.2075	-9.99717	26.6996	-60.0555	-47.764	-89.8737	18.2046	-26.5352	-5.91862	14.9813	-39.6684
Yunfu	-9.441	-1.80133	-18.062	5.52785	-5.436	18.2796	-40.2957	-29.6035	-26.0971	-16.6189	-10.9937	-0.199609	7.221	-23.4158
Nanning	-10.5071	-12.5104	-69.4742	24.6978	13.1908	22.1818	-21.2894	-12.493	-51.1742	-72.7394	80.9451	1.00806	-57.103	20.9268
Liuzhou	-8.30549	-9.37726	-44.9841	17.9659	5.27736	16.8737	-11.3305	1.0394	-30.3535	-41.1795	48.5381	1.77235	-44.3444	17.216
Guilin	-26.9903	-32.9537	-175.675	68.3905	30.3483	55.7798	-49.4061	-10.1781	-124.104	-167.492	194.038	4.49607	-169.448	71.5756
Wuzhou	-0.986916	-1.30622	-5.64732	2.1823	0.740353	1.92259	-1.54891	0.175765	-4.12533	-5.40683	6.297	0.126142	-5.61596	1.91777
Beihai	-3.14127	-2.39889	-16.6101	7.26218	2.25131	5.51952	-5.37279	-0.519207	-11.6011	-15.5978	18.1329	0.157517	-16.441	7.09287
Fangchenggang	-4.26654	-5.33397	-23.9958	9.60574	4.58246	8.06679	-6.51718	-1.05344	-17.4252	-23.6427	26.8777	0.570649	-24.1133	9.23791
Qinzhou	-2.68272	-2.91864	-16.3229	6.37587	2.8746	5.24312	-4.09665	-1.56285	-11.5162	-15.299	17.8161	-0.0364939	-16.3561	6.95915
Guigang	-3.70425	-5.23778	-26.2273	8.71749	5.00141	9.09337	-7.2382	-3.11405	-20.683	-25.1664	29.3749	-0.195995	-26.3889	11.0541
Yulin	-4.09641	-4.94731	-26.5789	8.71897	4.73074	8.83712	-7.49855	-2.4392	-20.5298	-25.8817	30.1345	-0.383854	-28.1982	9.8167
Baise	-9.43773	-10.1658	-55.0069	21.9806	7.78821	18.8922	-14.8417	-0.892835	-40.0616	-50.8998	60.2801	1.06525	-54.8512	23.0281
Hezhou	-8.64943	-10.3686	-51.549	19.1765	10.9513	15.5662	-14.5859	-5.45712	-45.0612	-49.0486	59.2897	-3.55134	-50.1811	24.1593
Hechi	-1.71926	-1.86195	-10.7601	4.05333	1.5431	3.98666	-2.38707	-1.60489	-6.66022	-9.60639	11.0066	-0.243793	-10.7031	4.11783
Laibin	-19.7565	-23.9864	-128.546	48.5767	22.67	44.1997	-34.207	-9.26953	-93.9921	-122.75	140.806	-0.875858	-129.778	41.3676
Chongzuo	-2.69485	-2.32861	-15.2045	5.61573	2.71978	4.70151	-4.05863	-1.0146	-10.6082	-14.036	16.6448	-0.0463592	-15.2567	4.92144
Hainan	3.53149	-0.315691	1.67266	-4.5924	0.971159	-2.35566	-0.357257	0.946551	-0.926891	3.47655	-1.62733	-0.61409	-0.373792	-1.39023
Sanya	2.57863	-0.164186	1.2792	-2.96456	0.842962	-1.7613	-0.202619	0.677244	-0.802795	2.49696	-1.16443	-0.448737	-0.235256	-1.01219
Chengdu	8.8211	20.485	96.262	38.1216	-67.1105	-35.4444	-62.1395	-44.4438	-124.914	12.3541	-47.9448	-62.0399	-135.354	-134.467
Zigong	-0.0398475	0.75594	5.90885	1.95899	-4.9708	-2.50814	-3.81883	-3.49313	-7.27594	2.08878	-4.68894	-4.22481	-9.20291	-7.14471
Panzhihua	-4.32762	5.58561	24.7424	8.56342	-16.8199	-12.064	-8.15452	-9.10419	-22.9067	10.1257	-12.8028	-13.3555	-31.5827	-25.1164
Luzhou	0.613746	0.277614	8.53345	3.05625	-8.07464	-3.60837	-6.37033	-5.96662	-11.2801	3.12743	-8.16242	-7.32332	-15.2052	-11.2756
Deyang	-3.05169	5.48378	27.7059	8.93787	-19.8085	-11.3709	-13.239	-13.4608	-28.7856	9.54343	-17.6925	-15.9533	-37.8199	-35.6881
Mianyang	0.524883	4.08245	31.6754	10.502	-25.3085	-11.8014	-21.7056	-19.4375	-38.3884	7.89749	-25.0956	-20.1027	-47.7223	-39.2653
Guangyuan	2.57127	-0.809982	10.5722	4.08592	-10.4925	-2.43585	-12.2582	-10.253	-16.2334	1.94861	-12.6994	-11.0979	-20.9394	-15.6755
Suining	0.317853	0.139752	5.02539	1.63934	-4.49469	-1.39993	-4.02131	-3.99197	-6.48031	1.61425	-4.65908	-3.9407	-8.46428	-7.23255
Neijiang	-0.387437	1.70904	15.6014	5.19261	-13.5409	-6.67151	-9.35917	-9.49912	-18.4087	5.63917	-13.2554	-11.9912	-22.7053	-16.4008
Leshan	-0.842609	1.65569	9.60125	3.47022	-7.09104	-3.9411	-4.92734	-4.89678	-10.0798	3.03898	-6.22409	-5.7362	-13.0183	-10.7386
Nanchong	0.568661	0.299978	7.42256	2.40482	-7.2065	-1.98039	-6.92232	-6.13863	-10.083	1.89736	-8.22441	-6.60897	-13.2054	-10.5444
Meishan	-0.364147	1.44749	8.86752	3.14009	-7.19845	-3.02694	-5.57888	-5.26634	-9.9586	2.73614	-6.87736	-6.1647	-13.1038	-9.38762
Yibin	-0.805039	2.78153	19.9656	6.7418	-16.3174	-7.97256	-11.7313	-11.3789	-22.2912	6.17397	-15.7767	-13.7661	-29.7285	-24.0082
Guang'an	4.19394	1.73567	21.3666	6.22116	-21.0792	-6.51586	-20.7207	-18.4328	-30.7946	6.07717	-24.5403	-20.6179	-40.6384	-25.9057
Dazhou	1.04989	0.620534	11.4259	3.30762	-11.0516	-3.65713	-9.90022	-9.0041	-18.9365	6.46313	-11.9563	-9.63468	-19.0857	-13.8449
Ya'an	0.0366439	0.841137	5.86962	2.02021	-4.84333	-2.35879	-3.75608	-3.53394	-6.89738	1.99771	-4.61871	-4.05319	-9.21695	-4.31678
Bazhong	0.598297	-0.263444	0.796738	0.226509	-1.22682	-0.00545955	-1.75843	-1.53152	-1.83003	0.0872481	-1.74178	-1.48895	-2.45602	-1.20561
Ziyang	0.20528	0.580354	8.25649	2.45733	-7.15151	-2.6837	-5.898	-5.62776	-10.2001	2.58948	-8.11335	-6.66415	-13.8723	-10.7995
Guiyang	31.9522	-31.6401	-1.42688	13.5885	-6.07659	-4.21543	-11.7301	18.3038	-46.6207	5.40974	4.98102	-14.0959	-4.5361	-8.77047
Liupanshui	124.566	-138.122	-49.2083	57.4254	-29.3008	-14.3648	-41.4196	53.2547	-227.289	24.8162	39.1467	-63.7984	-20.7231	-40.8592
Zunyi	16.5078	-18.6357	-5.52901	9.57479	-4.66814	-2.60711	-8.43558	8.17646	-33.0015	1.8327	5.72056	-9.53146	-4.93058	-4.73249
Anshun	8.30693	-9.51927	-2.21104	3.309	-2.66424	-1.43383	-3.41719	5.08617	-16.1378	2.29385	2.62629	-4.11503	-3.18134	-3.45402
Kunming	36.6372	-65.0301	-133.883	111.422	-68.0708	-114.423	-39.8105	-102.857	-170.778	16.4651	33.4791	-77.789	-3.62084	-70.7373
Qujing	20.783	-62.7968	-126.529	106.411	-69.0701	-101.012	-39.6901	-98.2424	-84.8173	-1.43084	45.1876	-71.9952	-25.8373	-58.7669
Yuxi	8.73311	-22.9561	-42.5347	38.1607	-25.4706	-35.453	-13.9622	-34.5807	-39.1667	3.90157	18.1615	-24.3845	-6.8506	-7.15087
Baoshan	2.58306	-4.74586	-12.8659	6.7014	-6.57038	-9.39088	-4.40083	-12.1959	-15.0714	-1.73918	4.90284	-8.21813	-4.20132	-5.99171
Zhaotong	5.44359	-11.7714	-31.2464	19.5367	-17.1549	-20.0433	-9.84652	-29.8908	-27.6132	-4.17507	16.3937	-18.9382	-8.99037	-8.87693
Lijiang	2.43678	-3.85294	-10.771	4.67095	-5.23352	-8.28894	-3.64475	-11.8298	-9.72169	-1.55543	3.87111	-6.92484	-2.16726	-2.95574
Pu'er	2.06681	-2.89228	-9.52546	4.65386	-4.07734	-6.06052	-2.71103	-9.0045	-8.61926	-1.01378	3.26349	-5.39243	-2.74263	-1.3561
Lincang	2.3734	-4.50026	-12.578	7.23861	-6.48194	-8.80851	-6.11093	-11.5203	-7.85997	-1.71021	4.43329	-7.27199	-1.83374	-4.17714
Xi'an	7.18901	-12.7528	14.1495	-19.067	-2.46348	13.3826	11.5278	2.11795	-1.77344	-14.2181	-38.0919	-53.8839	-110.154	-21.8051
Tongchuan	1.70019	-3.66944	3.50402	-5.45363	-1.18548	3.59259	3.82785	1.1321	-0.26086	-3.5222	-9.92803	-14.4831	-29.2401	-4.3496
Baoji	3.54698	-7.19524	7.36341	-11.1273	-2.5253	7.45174	8.10016	2.48826	-0.470671	-6.96404	-20.1913	-29.7205	-59.4384	-8.82334
Xianyang	4.86123	-9.55864	8.88663	-13.507	-2.66279	9.0796	9.39182	2.9129	-0.499834	-8.6757	-24.246	-35.9549	-71.8915	-10.6847
Weinan	6.70175	-13.5416	12.1808	-18.6348	-3.13705	11.878	11.772	3.49864	-0.93967	-12.6323	-32.6968	-48.5217	-97.3865	-13.7178
Yan'an	6.8084	-14.6996	17.4257	-24.0024	-6.55097	16.6782	20.2118	6.34726	-1.07837	-15.6655	-46.4912	-67.2792	-134.794	-20.4704
Hanzhong	1.53905	-3.10784	2.83039	-4.31551	-0.496468	2.87453	2.53488	0.781058	-0.24882	-2.96396	-7.55161	-11.1868	-22.5119	-3.22218
Yulin	4.54632	-9.85806	9.77695	-14.506	-3.9513	9.66841	11.8604	3.77244	-0.725684	-9.45342	-28.0002	-40.7599	-81.4779	-13.2102
Ankang	0.501706	-1.06393	0.854898	-1.41371	-0.117047	0.917438	0.771263	0.250704	-0.0788573	-0.897955	-2.37867	-3.53543	-7.08663	-0.985973
Shangluo	0.491632	-1.04805	0.815003	-1.39617	-0.169989	0.894086	0.788992	0.241555	-0.0779762	-0.900288	-2.34979	-3.52337	-7.05726	-0.971851
Lanzhou	-10.5963	-19.8006	6.11696	-54.4014	52.2674	-52.5108	0.229584	-20.6308	10.5639	-32.1162	3.35358	0	-85.0699	-26.8106
Jiayuguan	-9.01398	-19.8248	9.01522	-43.9394	41.7474	-43.5692	0.232704	-21.8349	4.27997	-17.6379	15.8878	0	-93.6935	-33.7626
Jinchang	-17.306	-38.6969	20.231	-84.3027	83.0326	-80.1793	2.94217	-51.9432	11.9723	-32.5019	15.9011	0	-141.276	-96.9831
Baiyin	-29.1728	-54.4875	19.0278	-138.382	144.673	-139.451	-5.37448	-69.9505	7.17081	-54.1718	20.3723	0	-218.988	-101.219
Tianshui	-4.49245	-8.01959	2.45627	-27.3933	29.0951	-27.6208	-2.45809	-13.8405	-2.32338	-13.6277	1.57868	0	-39.2715	-13.8099
Wuwei	-14.0932	-18.9198	7.59976	-60.7773	69.1864	-65.54	-10.0693	-30.4526	-6.22733	-23.5374	-4.24216	0	-53.013	-42.4388
Zhangye	-7.89131	-9.79957	2.73075	-29.3898	36.4967	-30.644	-0.384107	-15.0195	7.59562	-11.8414	1.91962	0	-25.3944	-30.333
Pingliang	-17.8872	-30.3061	5.98103	-112.646	106.484	-101.599	-6.43132	-51.2337	14.2776	-11.2724	22.5568	0	-132.796	-140.065
Jiuquan	-4.74997	-8.46893	2.96037	-24.3066	23.4643	-24.2145	-1.26417	-12.7533	10.9316	-4.12271	1.77385	0	-29.2548	-41.9733
Qingyang	-4.38654	-7.12808	2.16878	-20.6582	19.8858	-20.8166	-0.597801	-14.0744	0.761317	-8.54465	2.34038	0	-34.1166	-16.8244
Dingxi	-2.28358	-3.10322	1.99538	-9.67024	11.8821	-11.6443	-1.74664	-6.25813	-3.14732	-2.7203	-0.206042	0	-15.1225	-5.79426
Longnan	-3.21746	-3.77517	3.95233	-11.0405	12.7853	-12.2203	-1.23398	-6.54641	-1.42148	-4.73654	1.79827	0	-15.2767	-21.8913
Xining	5.26943	19.432	31.2121	-37.6354	-66.3453	58.927	-20.3614	-4.38295	6.39718	11.083	56.4939	-32.3468	-79.3241	-1.42854
Yinchuan	-12.4694	1.59058	-28.624	24.1469	-4.01795	4.96978	-39.5559	-22.4855	-10.5202	-22.6082	-45.0607	-0.143753	-28.6587	-13.8747
Shizuishan	-5.82443	0.734713	-13.4431	11.2795	-1.8443	2.31258	-18.5089	-10.5492	-4.94806	-10.5952	-21.0783	-0.0561238	-13.4695	-6.62776
Wuzhong	-3.70345	0.476254	-8.7915	7.27173	-1.12016	1.46842	-11.8588	-7.01368	-3.32265	-6.9479	-13.5265	-0.012041	-9.04182	-4.27602
Guyuan	-1.25441	0.118214	-3.31693	2.60343	-0.355155	0.516615	-4.25844	-2.68204	-1.28628	-2.59157	-4.86514	0.0145964	-3.48171	-1.60266
Zhongwei	-1.33658	0.158044	-3.25724	2.65944	-0.412635	0.536367	-4.35734	-2.59089	-1.22439	-2.56299	-4.97085	-0.000164122	-3.3565	-1.58205
Urumqi	-7.46369	-13.5508	-0.115527	-7.05031	-14.9435	1.14755	-1.79361	-28.5105	-1.02729	-3.5253	-2.20446	-30.9033	9.11771	-44.1955
Karamay	-1.69165	-6.51976	-2.3062	-2.28864	-10.3037	0.866483	-1.26061	-21.3994	-0.90314	-3.37455	-5.64728	-19.7871	6.61707	-19.9366
