# Supplementary material for: China’s ambitious low-carbon goals require fostering city-level renewable energy transitions
Source: iScience. 2023 Feb 24;26(3):106263. doi: 10.1016/j.isci.2023.106263 (PMC10005902; doi:10.1016/j.isci.2023.106263)
Supplement: Document S2. Data S1–S4 [file mmc2.zip › Data S1 (Provincial-level renewable electricity consumption).xlsx]

## Sheet: Hydroelectricity
Hydropower consumption (unit: 100 million kilowatt hours)
Provinces	2005	2006	2007	2008	2009	2010	2011	2012	2013	2014	2015	2016	2017	2018	2019
Beijing	32.9864	24.9666	22.1385	28.8732	26.1141	46.8811	36.404	63.3358	47.4883	39.8564	44.3219	48.2372	54.1159	82.18	89.94
Tianjin	1.62289	4.1773	4.48612	6.88599	6.90195	8.45332	5.61783	13.3933	12.6989	11.6151	14.7635	13.4102	14.9555	22.61	26.14
Hebei	16.1078	22.4359	21.1572	32.9304	34.2592	58.868	48.7314	73.8321	66.568	61.0015	58.4657	62.916	93.9271	91.78	149.35
Shanxi	15.7362	17.3831	21.2246	16.7731	15.9782	27.7919	24.6528	32.4175	28.5516	24.8387	23.2324	32.1085	38.2768	46.68	61.45
Inner Mongolia	10.0741	9.07591	9.02931	7.22259	10.4564	11.4477	10.5637	17.4533	22.8431	33.9101	24.4044	18.5715	16.5604	39.57	69.05
Liaoning	80.8266	53.7838	50.7438	47.6484	37.2812	70.5064	57.2936	80.0412	114.456	62.2537	45.1368	73.2323	62.2461	51.04	61.11
Jilin	59.6291	46.9361	51.6548	45.5687	48.5969	89.1573	56.9829	65.7228	93.9138	53.5565	42.8876	67.87	60.5483	47.53	50.51
Heilongjiang	14.8242	12.2801	9.60141	10.7829	16.1219	22.3363	16.7234	15.236	24.6307	17.1898	15.9756	22.8977	24.2056	24.59	26.42
Shanghai	85.6734	96.8427	131.766	129.95	129.918	126.114	84.0496	140.86	185.776	261.278	281.344	312.242	326.426	292.25	252.88
Jiangsu	138.79	103.182	124.589	150.671	178.549	189.947	127.717	182.195	243.666	333.747	361.931	400.559	456.913	432.22	400.22
Zhejiang	220.223	201.72	190.691	222.128	239.004	314.136	232.893	331.763	365.086	473.771	496.632	607.968	637.48	597.28	642.51
Anhui	14.4064	15.8563	20.2928	23.2787	21.1366	27.6459	20.8261	28.8263	31.0292	34.3063	40.8226	67.5801	58.3716	68.86	89.29
Fujian	283.157	332.633	300.421	328.788	267.751	440.19	273.571	463.357	395.096	411.128	432.248	620.455	402.801	330.58	413.22
Jiangxi	58.2315	92.2856	80.4758	107.291	106.259	121.832	95.9841	177.974	146.025	191.193	216.724	241.498	214.003	171.69	214.21
Shandong	1.3223	2.12598	2	3.54932	1	16.7973	25.9586	45.3304	40.126	33.4221	41.8666	45.5415	43.1842	78.15	111.24
Henan	77.5268	89.7574	102.776	99.6926	104.549	148.268	138.236	200.923	202.852	289.099	366.328	345.198	335.231	358.82	357.75
Hubei	481.399	474.557	584.803	719.974	701.883	807.367	871.053	892.314	885.439	1007.94	1017.46	1073.55	1126.03	1086.87	1031.48
Hunan	254.733	283.038	313.704	395.7	390.072	422.523	348.349	517.962	477.005	570.207	613.178	649.705	564.966	605.3	627.14
Guangdong	288.799	368.887	410.376	587.106	538.141	632.72	515.66	844.98	1038.94	1333.83	1518.34	1721.49	1717.57	1690	1875.91
Guangxi	203.434	248.684	306.604	440.116	440.72	455.464	444.644	524.748	495.468	649.652	808.99	649.553	640.781	784.45	697.63
Hainan	12.75	9	12	11	21	19.7491	26.0148	24.3236	24.0914	28.7067	17.8995	23.3421	26.0487	27.24	25.6
Chongqing	113.4	99.6528	121.858	150.907	164.984	193.411	186.678	256.364	249.916	319.633	332.127	345.258	365.72	367.91	343.22
Sichuan	592.169	650.475	736.624	814.921	871.895	1026.57	1153.64	1406.46	1500.11	1697.7	1669.2	1807.99	1892.06	1992.46	2180.88
Guizhou	183.262	124.804	199.308	211.291	199.585	231.587	270.837	355.96	283.67	492.264	482.344	454.646	490.864	489.8	520.58
Yunnan	305.805	302.626	365.711	518.486	486.553	621.48	794.845	895.988	1014.83	1255.54	1231.43	1191.97	1300.73	1399.34	1507.19
Shaanxi	43.2815	39.2778	48.0298	46.1231	63.333	69.9991	72.7389	63.9185	54.1049	53.704	62.474	62.9104	83.21	132.36	146
Gansu	150.465	168.227	187.772	197.808	251.098	209.043	253.342	270.234	282.59	283.65	277.975	253.451	284.941	278.59	312.62
Qinghai	144.62	174.633	182.665	195.415	232.123	322.669	340.9	399.314	405.939	398.378	359.847	291.054	310.359	426.86	409.58
Ningxia	11.683	16.7967	16.597	15.419	16.8369	17.6197	13.8622	19.0656	16.2117	14.6471	14.6189	14.4635	16.3368	29.5	43.6
Xinjiang	42.34	50	70	74	81	102.53	116.969	135.106	157.579	145.677	179.43	183.267	218.934	214.09	239.16

## Sheet: Wind electricity
Wind electricity consumption (unit: 100 million kilowatt hours)
	2005	2006	2007	2008	2009	2010	2011	2012	2013	2014	2015	2016	2017	2018	2019
Beijing	0	1.04443	2.28786	5.52521	16.6583	26.7844	35.9892	48.8989	56.0654	28.3374	62.2727	77.506	92.6408	110.32	110.35
Tianjin	0	0.202969	0.553131	1.59369	4.69338	4.7206	7.04365	15.4147	21.1373	14.6175	29.0814	33.3136	36.7819	41.19	45.66
Hebei	0	4.41815	9.01136	19.6013	42.6083	85.2378	129.947	177.868	223.161	200.909	243.254	295.468	381.918	402.54	452.03
Shanxi	0	0.00892676	0.259259	0	2.4206	5.52648	9.16952	26.508	41.3294	53.0711	72.2383	103.412	131.49	165.68	181.21
Inner Mongolia	0	3.64367	9.2873	23.0169	55.5439	99.3657	129.83	162.87	225.87	364.453	265.907	307.437	360.836	434.08	453.07
Liaoning	0	3.00222	4.51785	14.0005	31.0012	55.2974	77.7744	90.8935	122.412	126.466	131.334	146.411	174.5	199.11	221.22
Jilin	0	2.70785	5.9034	13.0061	20.2798	28.7381	32.35	39.9394	46.3797	48.5366	52.1536	57.3261	72.4636	83.73	92.11
Heilongjiang	0	1.38993	2.87875	8.39341	17.119	29.2646	39.8756	43.1671	58.6085	58.5977	60.5129	80.2627	98.0362	111.7	124.33
Shanghai	0	0.514048	0.477529	0.751378	0.961794	2.46136	4.35061	6.53282	8.09767	8.82443	12.8365	19.3887	23.782	26.6	26.42
Jiangsu	0	0.0205782	2.02758	7.44083	13.8988	22.3495	26.6612	36.6526	46.8421	57.6907	66.801	103.241	128.79	184.06	195.7
Zhejiang	0	0.502365	0.526358	1.38128	3.61537	4.91623	6.51509	8.47885	11.0815	15.0354	19.0715	29.2809	35.969	46.24	50.25
Anhui	0	0.000890169	0.00178967	0.00203793	0.0009233	0.0016114	1.46985	3.43256	6.6184	10.114	16.6806	26.8335	31.6619	38.62	37.06
Fujian	0	1.53314	3.84425	5.79195	8.51785	11.6216	21.1177	27.236	35.7468	37.6363	43.25	49.0019	62.8039	67.99	81.47
Jiangxi	0	0.00102807	0.00533416	0.0358468	1.16069	1.45932	2.34931	3.40736	5.28822	6.20682	11.59	19.8744	32.5934	43.28	53.57
Shandong	0	1.6043	2.7	5.75438	12	35.4383	67.6135	98.8592	133.304	122.486	175.962	205.02	241.555	321.62	366.77
Henan	0	0.00302803	0.0104767	0.223465	1.02373	1.26198	1.96612	3.71827	5.53642	8.55597	15.0873	23.1005	36.2668	65.11	97.86
Hubei	0	0.00839751	0.0286845	0.152092	0.270802	0.652239	1.11961	1.75643	4.58171	9.29517	15.9294	26.2593	35.6448	47.55	55.79
Hunan	0	0.00373798	0.0326546	0.169057	0.228263	0.602546	0.921774	3.18501	5.25415	8.41661	22.1885	39.01	49.9434	61.35	76.1
Guangdong	0	2.39949	3.89951	6.04598	8.13724	11.1103	18.0602	32.7692	47.5778	63.3896	92.0159	136.205	168.821	181.43	202.64
Guangxi	0	0.000454366	0.000444932	0.00405166	0.0274254	0.0488712	0.485486	1.58818	3.69492	3.98901	10.2147	18.0831	29.2573	50.89	70.05
Hainan	0	0.1	0.1	0.14	0.9	2.36689	5.28824	4.69732	5.99229	5.10398	6.35154	6.0081	5.99449	5.27	5.48
Chongqing	0	0.0109279	0.0363734	0.0586477	0.214628	0.629675	1.29213	1.1599	1.80264	2.50097	4.32872	7.02534	10.1535	12.91	16.01
Sichuan	0	0.00185476	0.00897324	0.013418	0.00719315	0.043931	0.336532	0.540229	0.650421	2.52363	6.23647	12.9843	21.3912	35.27	47.78
Guizhou	0	0	7.03687e-07	0.000184167	0.000376895	0.000297477	0.689152	3.11465	8.06646	12.4241	19.2471	34.3955	42.1889	46.87	52.79
Yunnan	0	5.22172e-05	4.8055e-05	0.249788	1.63495	2.97368	7.87695	20.2306	23.7686	38.2933	53.1708	78.3085	97.7383	114.22	129.45
Shaanxi	0	0.0888085	0	0.623046	1.86461	6.93155	0.773819	2.0517	5.18188	10.2113	13.5486	38.5388	54.839	97.44	102.41
Gansu	0	1.01132	3.07986	6.35877	11.9673	20.8517	63.7846	81.9942	105.793	95.0867	114.729	121.548	161.931	184.35	180.21
Qinghai	0	0.0353244	0.100013	0.266114	0.453353	2.11351	6.17121	6.88626	12.4826	10.6542	18.8601	24.2207	31.6455	44.06	59.97
Ningxia	0	0.1421	0.521213	2.36055	4.29018	8.33532	11.3624	26.9616	45.3226	50.6779	67.6794	96.2035	109.196	129.67	133.94
Xinjiang	0	3.9	5	7.8	14.7	22.9946	26.8454	47.2871	64.9533	123.596	133.468	191.332	272.167	306.43	338.44

## Sheet: Solar electricity
Solar electricity consumption (unit: 100 million kilowatt hours)
	2005	2006	2007	2008	2009	2010	2011	2012	2013	2014	2015	2016	2017	2018	2019
Beijing	0	0	0	0	0	0	0.25829	1.72748	3.18422	6.05612	13.9203	21.8532	32.3266	46.03	56.78
Tianjin	0	0	0	0	0	0	0.0443127	0.404142	0.955714	2.33889	5.86464	10.7081	16.4119	21.4	32.35
Hebei	0	0	0	0	0	0	0.321394	1.9553	5.18519	14.3331	33.4611	62.1421	119.11	174.73	238.48
Shanxi	0	0	0	0	0	0	0.0043793	0.219098	0.419798	2.48572	5.95724	21.557	44.6072	72.34	99.62
Inner Mongolia	0	0	0	0	0	0	0.0594287	0.998028	3.84995	23.4307	37.3022	55.1517	74.2571	93.5	121.63
Liaoning	0	0	0	0	0	0	0	9.73152e-05	0.16466	0.799617	1.60709	4.65729	14.9054	39.03	54.16
Jilin	0	0	0	0	0	0	0	2.68462e-06	0.0252876	0.386675	0.824574	2.76991	10.3594	18.95	30.96
Heilongjiang	0	0	0	0	0	0	0	1.9533e-10	5.26913e-05	0.163708	0.168334	1.2728	5.43522	18.43	29.32
Shanghai	0	0	0	0	0	0	0.10095	0.130335	0.160675	0.925441	1.46845	3.60704	8.91289	15.54	18.04
Jiangsu	0	0	0	0	0	0	0.775446	4.08477	5.85612	13.7232	31.1589	49.0216	87.1531	130.87	165.77
Zhejiang	0	0	0	0	0	0	0.00661543	0.132384	0.866806	2.7767	8.09859	24.1994	61.7318	109.71	130.25
Anhui	0	0	0	0	0	0	2.34025e-05	0.0749332	0.231287	0.778398	2.93896	16.4971	47.5371	78.52	94.04
Fujian	0	0	0	0	0	0	0	0.0195657	0.128728	0.447675	0.984617	1.49214	5.81479	12.8	14.89
Jiangxi	0	0	0	0	0	0	0.00178166	0.109339	0.409324	1.04843	2.50399	11.3649	31.1047	53.38	58.03
Shandong	0	0	0	0	0	0	0.601031	2.0518	3.66712	6.86366	19.3337	47.7196	98.5652	180.22	235.82
Henan	0	0	0	0	0	0	0.00358365	0.0221251	0.0561256	0.603158	3.62252	13.6066	48.082	90.67	110.88
Hubei	0	0	0	0	0	0	0	0.0848599	0.175626	0.497914	1.87025	8.53851	19.8484	36.45	43.38
Hunan	0	0	0	0	0	0	0.00541384	0.0334223	0.0616632	0.270227	1.03729	2.67789	7.49298	22.94	29.62
Guangdong	0	0	0	0	0	0	0.0635719	0.106189	0.401655	2.03839	6.14174	18.633	34.6026	58.09	80.62
Guangxi	0	0	0	0	0	0	0.0102043	0.0075576	0.309212	0.440376	0.705605	1.76063	4.82931	10.57	15.24
Hainan	0	0	0	0	0	0	0.0399206	0.299504	0.499155	1.70244	1.91602	2.99362	2.99403	6.32	14.13
Chongqing	0	0	0	0	0	0	0.00431124	0.020005	0.0332916	0.0762575	0.256783	0.93913	2.56302	6.55	8.52
Sichuan	0	0	0	0	0	0	0.00187412	0.00826032	0.0103566	0.342614	1.35963	6.75573	9.95918	15.16	19.77
Guizhou	0	0	0	0	0	0	0	0	0	0	0.116649	0.625373	3.81709	10.8	13.25
Yunnan	0	0	0	0	0	0	0.236303	0.21675	0.559978	1.74879	3.61999	12.0874	14.557	18.21	25.43
Shaanxi	0	0	0	0	0	0	0	0.236735	0.609632	0.680756	4.21511	20.4542	39.4595	71.01	90.01
Gansu	0	0	0	0	0	0	0.539025	2.76201	15.2704	32.4469	50.3793	51.1953	61.6474	75.66	91.76
Qinghai	0	0	0	0	0	0	1.32592	12.2066	26.7067	57.6191	74.4481	88.7047	108.286	111.21	120.23
Ningxia	0	0	0	0	0	0	1.25222	5.29821	7.37495	18.3085	26.6829	39.4579	52.7498	64.27	76.97
Xinjiang	0	0	0	0	0	0	0	1.64057	4.9964	39.9465	50.7354	58.2561	91.5791	103.47	111.58
